# Supplementary material for: High-Throughput siRNA Screening to Reveal GATA-2 Upstream Transcriptional Mechanisms in Hematopoietic Cells
Source: PLoS One. 2015 Sep 1;10(9):e0137079. doi: 10.1371/journal.pone.0137079 (PMC4556642; doi:10.1371/journal.pone.0137079)
Supplement: S2 Table — (XLSX) [file pone.0137079.s004.xlsx]

## Sheet: Sheet1
plate 1						plate 2						plate 3						plate 4						plate 5						plate 6						plate 7						plate 8						plate 9
Symbol	Annotation	Well location	average (n=3)	SE	p-value	Symbol	Annotation	Well location	average (n=3)	SE	p-value	Symbol	Annotation	Well location	average (n=3)	SE	p-value	Symbol	Annotation	Well location	average (n=3)	SE	p-value	Symbol	Annotation	Well location	average (n=3)	SE	p-value	Symbol	Annotation	Well location	average (n=3)	SE	p-value	Symbol	Annotation	Well location	average (n=3)	SE	p-value	Symbol	Annotation	Well location	average (n=3)	SE	p-value	Symbol	Annotation
NC	negative control		1	0.0535486		NC	negative control		1	0.0480623		NC	negative control		1	0.0334853		NC	negative control		1	0.0905863		NC	negative control		1	0.038921		NC	negative control		1	0.0597114		NC	negative control		1	0.0277476		NC	negative control		1	0.099884		NC	negative control
AR AR AIS DHTR HUMARA KD NR3C4 SBMA SMAX1 TFM	Homo sapiens androgen receptor (dihydrotestosterone receptor; testicular feminization; spinal and bulbar muscular atrophy; Kennedy disease) (AR), transcript variant 1, mRNA.	A02	0.879024	0.205652	0.27291	ELF5 ELF5 ESE2	Homo sapiens olfactory receptor, family 7, subfamily E, member 156 pseudogene (OR7E156P) on chromosome 13.	A02	1.0037	0.0719208	0.950656	MTA2 MTA2 DKFZp686F2281 MTA1L1 PID	Homo sapiens metastasis associated 1 family, member 2 (MTA2), mRNA.	A02	0.804269	0.140847	0.0159848	TSC22D4 TSC22D4 THG-1	Homo sapiens TSC22 domain family, member 4 (TSC22D4), mRNA.	A02	0.649843	0.126251	0.00656326	ELF4 ELF4 ELFR MEF	Homo sapiens E74-like factor 4 (ets domain transcription factor) (ELF4), mRNA.	A02	0.733359	0.0760482	0.00019747	SIX2 SIX2 -	Homo sapiens sine oculis homeobox homolog 2 (Drosophila) (SIX2), mRNA.	A02	1.00025	0.128607	0.997623	BCLAF1 BCLAF1 BTF KIAA0164 bK211L9.1	Homo sapiens BCL2-associated transcription factor 1 (BCLAF1), mRNA.	A02	0.587858	0.0878995	1.01297e-06	FOXC1 FOXC1 ARA FKHL7 FREAC3 IGDA IHG1 IRID1	Homo sapiens forkhead box C1 (FOXC1), mRNA.	A02	0.755156	0.130852	0.0577841	ILF2 ILF2 MGC8391 NF45 PRO3063	Homo sapiens interleukin enhancer binding factor 2, 45kDa (ILF2), mRNA.
BCOR BCOR ANOP2 FLJ20285 FLJ38041 KIAA1575 MAA2 MCOPS2 MGC131961 MGC71031	Homo sapiens BCL6 co-repressor (BCOR), transcript variant 1, mRNA.	B02	0.918595	0.130286	0.323676	ELK1 ELK1 -	Homo sapiens ELK1, member of ETS oncogene family (ELK1), mRNA.	B02	1.02933	0.0511462	0.598044	MTA3 MTA3 KIAA1266	Homo sapiens metastasis associated 1 family, member 3 (MTA3), mRNA.	B02	0.75148	0.20861	0.0245414	VDR VDR NR1I1	Homo sapiens vitamin D (1,25­dihydroxyvitamin D3) receptor (VDR), transcript variant 1, mRNA.	B02	0.58618	0.0432683	0.000783304	ELK4 ELK4 SAP1	Homo sapiens ELK4, ETS-domain protein (SRF accessory protein 1) (ELK4), transcript variant a, mRNA.	B02	0.890648	0.173383	0.225441	SOX1 SOX1 -	Homo sapiens SRY (sex determining region Y)-box 1 (SOX1), mRNA.	B02	0.926145	0.0781486	0.312761	BLZF1 BLZF1 GOLGIN-45 JEM-1 JEM-1s JEM1 MGC22497	Homo sapiens basic leucine zipper nuclear factor 1 (JEM-1) (BLZF1), mRNA.	B02	0.598465	0.11294	9.00348e-06	FOXD1 FOXD1 FKHL8 FREAC4	Homo sapiens forkhead box D1 (FOXD1), mRNA.	B02	0.689353	0.0884969	0.0142199	IPF1 IPF1 IDX-1 IUF1 MODY4 PDX-1 PDX1 STF-1	Homo sapiens insulin promoter factor 1, homeodomain transcription factor (IPF1), mRNA.
CREB3 CREB3 LUMAN LZIP MGC15333 MGC19782	Homo sapiens cAMP responsive element binding protein 3 (CREB3), mRNA.	C02	0.898047	0.228755	0.389174	EMX2 EMX2 -	Homo sapiens Shwachman-Bodian-Diamond syndrome pseudogene (SBDSP) on chromosome 7.	C02	1.05834	0.0353342	0.280392	MXD3 MXD3 MAD3 MGC2383	Homo sapiens MAX dimerization protein 3 (MXD3), mRNA.	C02	0.795974	0.157675	0.0203478	VGLL2 VGLL2 VGL2 VITO1	Homo sapiens vestigial like 2 (Drosophila) (VGLL2), transcript variant 2, mRNA.	C02	0.786444	0.069106	0.0482481	ESR1 ESR1 DKFZp686N23123 ER ESR ESRA Era NR3A1	Homo sapiens estrogen receptor 1 (ESR1), mRNA.	C02	0.874132	0.0480679	0.0155477	SOX2 SOX2 ANOP3 MCOPS3 MGC2413	Homo sapiens SRY (sex determining region Y)-box 2 (SOX2), mRNA.	C02	1.05191	0.0893616	0.488664	BNC1 BNC1 BNC BSN1 HsT19447	Homo sapiens basonuclin 1 (BNC1), mRNA.	C02	0.445124	0.0330478	2.28623e-10	FOXD2 FOXD2 FKHL17 FREAC9	Homo sapiens C/D box snoRNA HBII-429 (HBII-429) on chromosome 6.	C02	0.824639	0.0913829	0.135767	IRF2 IRF2 DKFZp686F0244 IRF-2	Homo sapiens interferon regulatory factor 2 (IRF2), mRNA.
CREB5 CREB5 CRE-BPA	Homo sapiens cAMP responsive element binding protein 5 (CREB5), transcript variant 4, mRNA.	D02	0.870338	0.0959745	0.0840671	EN1 EN1 -	Homo sapiens engrailed homolog 1 (EN1), mRNA.	D02	0.795909	0.026944	0.00146773	MYST2 MYST2 HBO1 HBOA	Homo sapiens MYST histone acetyltransferase 2 (MYST2), mRNA.	D02	0.713352	0.183824	0.00608931	ZFHX1B ZFHX1B KIAA0569 SIP-1 SIP1 SMADIP1 ZEB2	Homo sapiens zinc finger homeobox 1b (ZFHX1B), mRNA.	D02	0.598348	0.088775	0.00157623	ETS2 ETS2 -	Homo sapiens v-ets erythroblastosis virus E26 oncogene homolog 2 (avian) (ETS2), mRNA.	D02	0.808499	0.0285889	0.000529978	SOX6 SOX6 HSSOX6	Homo sapiens SRY (sex determining region Y)-box 6 (SOX6), transcript variant 1, mRNA.	D02	0.92617	0.00687966	0.251249	BRCA1 BRCA1 BRCAI BRCC1 IRIS PSCP RNF53	Homo sapiens breast cancer 1, early onset (BRCA1), transcript variant BRCA1a, mRNA.	D02	0.42523	0.0388216	2.35239e-10	FOXD4 FOXD4 FKHL9 FOXD4A FREAC5 MGC105106	Homo sapiens forkhead box D4 (FOXD4), mRNA.	D02	0.861619	0.101727	0.238463	IRF3 IRF3 -	Homo sapiens interferon regulatory factor 3 (IRF3), mRNA.
CRSP2 CRSP2 CRSP150 CSRP CXorf4 DRIP150 EXLM1 MED14 MGC104513 RGR1 TRAP170	Homo sapiens cofactor required for Sp1 transcriptional activation, subunit 2, 150kDa (CRSP2), mRNA.	E02	0.961502	0.216485	0.731378	EN2 EN2 AUTS1	Homo sapiens engrailed homolog 2 (EN2), mRNA.	E02	0.969148	0.0667996	0.600367	MYT1L MYT1L -	Homo sapiens myelin transcription factor 1­like (MYT1L), mRNA.	E02	0.612839	0.107662	1.65003e-05	ZFHX4 ZFHX4 FLJ16514 FLJ20980 ZFH-4 ZFH4 ZHF4	Homo sapiens zinc finger homeodomain 4 (ZFHX4), mRNA.	E02	0.611326	0.019995	0.0011335	FHL2 FHL2 AAG11 DRAL SLIM3	Homo sapiens four and a half LIM domains 2 (FHL2), transcript variant 1, mRNA.	E02	0.784219	0.0763142	0.00117207	SP1 SP1 -	Homo sapiens Sp1 transcription factor (SP1), mRNA.	E02	0.975185	0.0876455	0.737423	BRD8 BRD8 SMAP SMAP2 p120	Homo sapiens bromodomain containing 8 (BRD8), transcript variant 1, mRNA.	E02	0.44548	0.0580164	2.0882e-09	FOXE1 FOXE1 FKHL15 FOXE2 HFKH4 HFKL5 TITF2 TTF-2 TTF2	Homo sapiens forkhead box E1 (thyroid transcription factor 2) (FOXE1), mRNA.	E02	0.881056	0.0753385	0.290328	IRF4 IRF4 LSIRF MUM1	Homo sapiens interferon regulatory factor 4 (IRF4), mRNA.
CRSP6 CRSP6 CRSP77 DRIP80 FLJ10812 MED17 TRAP80	Homo sapiens cofactor required for Sp1 transcriptional activation, subunit 6, 77kDa (CRSP6), mRNA.	F02	0.870237	0.123589	0.116931	ERG ERG erg-3 p55	Homo sapiens v-ets erythroblastosis virus E26 oncogene like (avian) (ERG), transcript variant 2, mRNA.	F02	0.817074	0.0419178	0.00415655	NANOG NANOG -	Homo sapiens Nanog homeobox (NANOG), mRNA.	F02	0.762922	0.122707	0.00261512	ZFY ZFY MGC138710	Homo sapiens zinc finger protein, Y-linked (ZFY), mRNA.	F02	0.57188	0.0842026	0.000909164	FOXA2 FOXA2 HNF3B MGC19807 TCF3B	Homo sapiens forkhead box A2 (FOXA2), transcript variant 1, mRNA.	F02	0.766096	0.0734264	0.000542006	SP3 SP3 DKFZp686O1631 SPR-2	Homo sapiens Sp3 transcription factor (SP3), transcript variant 2, mRNA.	F02	0.893413	0.0521613	0.127826	BRDT BRDT BRD6	Homo sapiens bromodomain, testis-specific (BRDT), transcript variant 2, mRNA.	F02	0.414657	0.0101416	3.21235e-11	FOXE3 FOXE3 ASMD FKHL12 FREAC8	Homo sapiens forkhead box E3 (FOXE3), mRNA.	F02	0.879109	0.0993057	0.298273	IRF7 IRF7 IRF-7H IRF7A	Homo sapiens interferon regulatory factor 7 (IRF7), transcript variant a, mRNA.
CXXC1 CXXC1 2410002I16Rik 5830420C16Rik CGBP HsT2645 PCCX1 PHF18 hCGBP	Homo sapiens CXXC finger 1 (PHD domain) (CXXC1), mRNA.	G02	0.787195	0.0968626	0.00912724	ESRRA ESRRA ERR1 ERRa ERRalpha ESRL1 NR3B1	Homo sapiens estrogen-related receptor alpha (ESRRA), mRNA.	G02	0.928023	0.125616	0.348547	NEUROG3 NEUROG3 Atoh5 Math4B ngn3	Homo sapiens neurogenin 3 (NEUROG3), mRNA.	G02	0.839368	0.148216	0.0479014	ZNF193 ZNF193 PRD51 ZSCAN9	Homo sapiens zinc finger protein 193 (ZNF193), mRNA.	G02	0.622611	0.0303743	0.00148367	FOXF1 FOXF1 FKHL5 FREAC1 MGC105125	Homo sapiens forkhead box F1 (FOXF1), mRNA.	G02	0.759502	0.086921	0.000785488	SRY SRY TDF TDY	Homo sapiens sex determining region Y (SRY), mRNA.	G02	0.881387	0.0789154	0.116281	BRF1 BRF1 BRF FLJ42674 GTF3B MGC105048 TAF3B2 TAF3C TAFIII90 TF3B90 TFIIIB90 hBRF	Homo sapiens BRF1 homolog, subunit of RNA polymerase III transcription initiation factor IIIB (S. cerevisiae) (BRF1), transcript variant 1, mRNA.	G02	0.522877	0.0455899	4.263e-10	FOXI1 FOXI1 FKHL10 FREAC6 HFH3 MGC34197	Homo sapiens forkhead box I1 (FOXI1), transcript variant 1, mRNA.	G02	1.03614	0.149027	0.771263	IRF8 IRF8 H-ICSBP ICSBP ICSBP1 IRF-8	Homo sapiens interferon regulatory factor 8 (IRF8), mRNA.
DDX54 DDX54 DP97 MGC2835	Homo sapiens DEAD (Asp-Glu-Ala-Asp) box polypeptide 54 (DDX54), mRNA.	H02	0.743894	0.108344	0.00375872	ESRRB ESRRB ERR2 ERRb ERRbeta ERRbeta-2 ESRL2 NR3B2	Homo sapiens estrogen-related receptor beta (ESRRB), mRNA.	H02	0.776802	0.113378	0.00719138	NFATC3 NFATC3 NFAT4 NFATX	Homo sapiens nuclear factor of activated T-cells, cytoplasmic, calcineurin-dependent 3 (NFATC3), transcript variant 2, mRNA.	H02	0.756717	0.171244	0.0113856	ZNF206 ZNF206 FLJ14549 ZSCAN10	Homo sapiens zinc finger protein 206 (ZNF206), mRNA.	H02	0.955458	0.123469	0.686079	FOXF2 FOXF2 FKHL6 FREAC2	Homo sapiens forkhead box F2 (FOXF2), mRNA.	H02	0.546464	0.0265712	6.71362e-08	T T MGC104817 TFT	Homo sapiens T, brachyury homolog (mouse) (T), mRNA.	H02	0.760472	0.00384994	0.00182956	BTF3 BTF3 BETA-NAC BTF3a BTF3b NACB	Homo sapiens basic transcription factor 3 (BTF3), mRNA.	H02	0.432953	0.0631096	2.56303e-09	FOXK2 FOXK2 ILF ILF-1 ILF1	Homo sapiens forkhead box K2 (FOXK2), transcript variant 1, mRNA.	H02	0.815397	0.135251	0.143643	ISGF3G ISGF3G IRF-9 IRF9 ISGF3 p48	Homo sapiens interferon-stimulated transcription factor 3, gamma 48kDa (ISGF3G), mRNA.
DNMT3L DNMT3L MGC1090	Homo sapiens DNA (cytosine-5-)-methyltransferase 3-like (DNMT3L), transcript variant 1, mRNA.	A03	1.06375	0.186709	0.529494	ESRRG ESRRG DKFZp781L1617 ERR3 FLJ16023 KIAA0832 NR3B3	Homo sapiens estrogen-related receptor gamma (ESRRG), transcript variant 1, mRNA.	A03	1.11594	0.0554976	0.0553712	NFATC4 NFATC4 NF-ATc4 NFAT3	Homo sapiens nuclear factor of activated T-cells, cytoplasmic, calcineurin-dependent 4 (NFATC4), mRNA.	A03	0.841427	0.0496722	0.00185579	ZNF213 ZNF213 CR53	Homo sapiens zinc finger protein 213 (ZNF213), mRNA.	A03	0.734061	0.139155	0.03282	FOXJ1 FOXJ1 FKHL13 HFH-4 HFH4 MGC35202	Homo sapiens forkhead box J1 (FOXJ1), mRNA.	A03	0.899808	0.191215	0.300506	TAF1B TAF1B MGC:9349 RAF1B RAFI63 SL1 TAFI63	Homo sapiens TATA box binding protein (TBP)-associated factor, RNA polymerase I, B, 63kDa (TAF1B), mRNA.	A03	1.24982	0.11061	0.00707124	C19orf2 C19orf2 FLJ10575 NNX3 RMP URI	Homo sapiens chromosome 19 open reading frame 2 (C19orf2), transcript variant 1, mRNA.	A03	0.580934	0.149688	5.64107e-05	FOXL1 FOXL1 FKH6 FKHL11 FREAC7	Homo sapiens forkhead box L1 (FOXL1), mRNA.	A03	1.1393	0.157168	0.280482	JARID1A JARID1A RBBP2 RBP2	Homo sapiens Jumonji, AT rich interactive domain 1A (RBBP2-like) (JARID1A), mRNA.
DYRK1B DYRK1B MIRK	Homo sapiens dual-specificity tyrosine-(Y)-phosphorylation regulated kinase 1B (DYRK1B), transcript variant a, mRNA.	B03	1.05181	0.10715	0.486858	ESX1L ESX1 ESX1L ESXR1	Homo sapiens testis-specific transcript, Y-linked 9 (TTTY9) on chromosome Y.	B03	1.00704	0.0377493	0.894682	NHLH2 NHLH2 HEN2 NSCL2	Homo sapiens nescient helix loop helix 2 (NHLH2), mRNA.	B03	0.770258	0.017562	1.97123e-05	ZNF232 ZNF232 ZSCAN11	Homo sapiens zinc finger protein 232 (ZNF232), mRNA.	B03	0.758043	0.0384484	0.0239365	FOXL2 FOXL2 BPES BPES1 PFRK PINTO POF3	Homo sapiens forkhead box L2 (FOXL2), mRNA.	B03	0.936806	0.147125	0.420268	TCF20 TCF20 AR1 KIAA0292 SPBP	Homo sapiens HBII-202 small nucleolar RNA (HBII-202) on chromosome 16.	B03	1.04658	0.0968022	0.543461	CART1 CART1 -	Homo sapiens cartilage paired-class homeoprotein 1 (CART1), mRNA.	B03	0.574402	0.170184	0.000137419	FOXM1 FOXM1 FKHL16 FOXM1B HFH-11 HFH11 HNF-3 INS-1 MPHOSPH2 MPP-2 MPP2 PIG29 TRIDENT	Homo sapiens forkhead box M1 (FOXM1), transcript variant 2, mRNA.	B03	1.10871	0.0896809	0.34103	JARID1B JARID1B FLJ10538 FLJ12459 FLJ12491 FLJ16281 FLJ23670 PLU-1 PUT1 RBBP2H1A	Homo sapiens Jumonji, AT rich interactive domain 1B (RBP2-like) (JARID1B), mRNA.
E2F4 E2F4 E2F-4	Homo sapiens E2F transcription factor 4, p107/p130-binding (E2F4), mRNA.	C03	1.02025	0.171483	0.831391	ETV2 ETV2 ER71 ETSRP71 MGC129834 MGC129835	Homo sapiens ets variant gene 2 (ETV2), mRNA.	C03	1.16429	0.0748949	0.0159692	NKX2-2 NKX2-2 NKX2.2 NKX2B	Homo sapiens NK2 transcription factor related, locus 2 (Drosophila) (NKX2-2), mRNA.	C03	0.714906	0.0338713	3.89404e-06	ZNF287 ZNF287 MGC126536 MGC141923	Homo sapiens zinc finger protein 287 (ZNF287), mRNA.	C03	0.728691	0.0754335	0.0167179	FOXP3 FOXP3 AIID DIETER IPEX JM2 MGC141961 MGC141963 PIDX XPID	Homo sapiens forkhead box P3 (FOXP3), mRNA.	C03	0.95802	0.285774	0.754719	TCF3 TCF3 E2A ITF1 MGC129647 MGC129648	Homo sapiens transcription factor 3 (E2A immunoglobulin enhancer binding factors E12/E47) (TCF3), mRNA.	C03	0.993369	0.0160694	0.91621	CBFB CBFB PEBP2B	Homo sapiens core-binding factor, beta subunit (CBFB), transcript variant 2, mRNA.	C03	0.504566	0.0996936	3.29259e-07	FOXN1 FOXN1 FKHL20 RONU WHN	Homo sapiens forkhead box N1 (FOXN1), mRNA.	C03	1.19475	0.109404	0.109563	JUN JUN AP1	Homo sapiens v-jun sarcoma virus 17 oncogene homolog (avian) (JUN), mRNA.
EGR2 EGR2 CMT1D CMT4E DKFZp686J1957 FLJ14547 KROX20	Homo sapiens early growth response 2 (Krox-20 homolog, Drosophila) (EGR2), mRNA.	D03	1.06341	0.115062	0.411301	ETV3 ETV3 METS PE-1 PE1 bA110J1.4	Homo sapiens ets variant gene 3 (ETV3), mRNA.	D03	1.03509	0.0253342	0.500766	NKX2-3 NKX2-3 NKX2.3 NKX2C	Homo sapiens NK2 transcription factor related, locus 3 (Drosophila) (NKX2-3), mRNA.	D03	0.810669	0.0287211	0.000182388	ZNF306 ZNF306 FLJ33906 KIAA0426 ZF47 ZFP306 ZSCAN13 Zfp47	Homo sapiens zinc finger protein 306 (ZNF306), mRNA.	D03	0.702362	0.0139378	0.00713099	GTF2H2 GTF2H2 BTF2 BTF2P44 MGC102806 T-BTF2P44 TFIIH	Homo sapiens general transcription factor IIH, polypeptide 2, 44kDa (GTF2H2), mRNA.	D03	0.817872	0.195347	0.0762368	TCF7L1 TCF7L1 TCF-3 TCF3	Homo sapiens transcription factor 7-like 1 (T-cell specific, HMG-box) (TCF7L1), mRNA.	D03	1.0226	0.117259	0.782278	CBL CBL C-CBL CBL2 RNF55	Homo sapiens Cas-Br-M (murine) ecotropic retroviral transforming sequence (CBL), mRNA.	D03	0.467428	0.0713203	1.18517e-08	FOXO1A FOXO1A FKH1 FKHR FOXO1	Homo sapiens forkhead box O1A (rhabdomyosarcoma) (FOXO1A), mRNA.	D03	1.12229	0.13934	0.324907	JUNB JUNB -	Homo sapiens jun B proto-oncogene (JUNB), mRNA.
ELF2 ELF2 EU32 NERF NERF-1A NERF-1B NERF-1a,b NERF-2	Homo sapiens E74-like factor 2 (ets domain transcription factor) (ELF2), transcript variant 2, mRNA.	E03	1.03628	0.188231	0.720554	ETV4 ETV4 E1A-F E1AF PEA3 PEAS3	Homo sapiens ets variant gene 4 (E1A enhancer binding protein, E1AF) (ETV4), mRNA.	E03	1.03434	0.0528225	0.540189	NPAS3 NPAS3 MOP6 PASD6	Homo sapiens neuronal PAS domain protein 3 (NPAS3), transcript variant 1, mRNA.	E03	0.725992	0.0441105	1.02624e-05	ZNF323 ZNF323 FLJ23407 ZNF20-Lp ZNF310P dJ874C20.2	Homo sapiens zinc finger protein 323 (ZNF323), transcript variant 1, mRNA.	E03	0.729923	0.0329757	0.0132781	GTF2H3 GTF2H3 BTF2 TFIIH	Homo sapiens general transcription factor IIH, polypeptide 3, 34kDa (GTF2H3), mRNA.	E03	0.804158	0.162028	0.0320012	TEAD2 TEAD2 ETF TEF-4 TEF4	Homo sapiens TEA domain family member 2 (TEAD2), mRNA.	E03	0.931382	0.0203988	0.288892	CBX4 CBX4 NBP16 PC2 hPC2	Homo sapiens chromobox homolog 4 (Pc class homolog, Drosophila) (CBX4), mRNA.	E03	0.557943	0.0668679	7.28566e-08	FUBP1 FUBP1 FBP FUBP	Homo sapiens far upstream element (FUSE) binding protein 1 (FUBP1), mRNA.	E03	1.09801	0.115488	0.407628	JUND JUND -	Homo sapiens jun D proto-oncogene (JUND), mRNA.
ELL3 ELL3 FLJ22637	Homo sapiens elongation factor RNA polymerase II-like 3 (ELL3), mRNA.	F03	0.940414	0.235939	0.619708	FLJ25680 FLJ25680 DKFZp686P02123	Homo sapiens hypothetical protein FLJ25680 (FLJ25680), mRNA.	F03	0.976234	0.0533969	0.671044	NR0B2 NR0B2 SHP SHP1	Homo sapiens nuclear receptor subfamily 0, group B, member 2 (NR0B2), mRNA.	F03	0.764846	0.104356	0.00123954	ZNF38 ZNF38 DKFZp434L134 DKFZp686H10254 NY-REN-21 ZSCAN21 Zipro1	Homo sapiens zinc finger protein 38 (ZNF38), mRNA.	F03	0.807588	0.0438606	0.0641765	GTF2IRD1 GTF2IRD1 CREAM1 GTF3 MUSTRD1 RBAP2 WBSCR11 WBSCR12 hMusTRD1alpha1	Homo sapiens GTF2I repeat domain containing 1 (GTF2IRD1), transcript variant 2, mRNA.	F03	0.673509	0.161925	0.00149695	TFAP2B TFAP2B AP-2B AP2-B CHAR	Homo sapiens transcription factor AP-2 beta (activating enhancer binding protein 2 beta) (TFAP2B), mRNA.	F03	0.926979	0.0727146	0.310512	CCRN4L CCRN4L CCR4L MGC142054 MGC142060 MGC4120817 MGC78549 NOC	Homo sapiens CCR4 carbon catabolite repression 4-like (S. cerevisiae) (CCRN4L), mRNA.	F03	0.494873	0.0723087	2.45218e-08	G10 BUD31 EDG-2 EDG2 G10 MGC111202 YCR063W	Homo sapiens G10 protein (G10), mRNA.	F03	1.06295	0.157146	0.619362	KLF1 KLF1 EKLF	Homo sapiens chromosome 21 open reading frame 41 (C21orf41) on chromosome 21.
GATAD2A GATAD2A FLJ20085 p66alpha	Homo sapiens GATA zinc finger domain containing 2A (GATAD2A), mRNA.	G03	0.965961	0.203892	0.750985	FOXB1 FOXB1 FKH5 HFKH-5	Homo sapiens forkhead box B1 (FOXB1), mRNA.	G03	1.11766	0.114208	0.1184	NR1D1 NR1D1 EAR1 THRA1 THRAL ear-1 hRev	Homo sapiens nuclear receptor subfamily 1, group D, member 1 (NR1D1), mRNA.	G03	0.8197	0.0245261	0.000244038	ZNF394 ZNF394 FLJ12298	Homo sapiens zinc finger protein 394 (ZNF394), mRNA.	G03	0.695834	0.134347	0.0162429	HCFC1 HCFC1 CFF HCF-1 HCF1 HFC1 MGC70925 VCAF	Homo sapiens host cell factor C1 (VP16­accessory protein) (HCFC1), mRNA.	G03	0.771266	0.169823	0.0180086	TFDP2 TFDP2 DP2 Dp-2	Homo sapiens transcription factor Dp-2 (E2F dimerization partner 2) (TFDP2), mRNA.	G03	0.907866	0.03827	0.171512	CDX2 CDX2 CDX-3 CDX3	Homo sapiens caudal type homeo box transcription factor 2 (CDX2), mRNA.	G03	0.499197	0.092494	1.60647e-07	GABPA GABPA E4TF1-60 E4TF1A NFT2 NRF2 NRF2A	Homo sapiens GA binding protein transcription factor, alpha subunit 60kDa (GABPA), mRNA.	G03	1.13001	0.121834	0.28182	KLF10 KLF10 EGRA TIEG TIEG1	Homo sapiens Kruppel-like factor 10 (KLF10), transcript variant 2, mRNA.
HBXAP RSF1 HBXAP RSF-1 XAP8 p325	Homo sapiens hepatitis B virus x associated protein (HBXAP), mRNA.	H03	0.863452	0.175457	0.172652	FOXC2 FOXC2 FKHL14 LD MFH-1 MFH1	Homo sapiens forkhead box C2 (MFH-1, mesenchyme forkhead 1) (FOXC2), mRNA.	H03	0.955036	0.114149	0.533826	NR1D2 NR1D2 BD73 EAR-1r HZF2 Hs.37288 RVR	Homo sapiens nuclear receptor subfamily 1, group D, member 2 (NR1D2), mRNA.	H03	0.798659	0.153741	0.0196529	ZNF396 ZNF396 FLJ31213 ZSCAN14	Homo sapiens zinc finger protein 396 (ZNF396), mRNA.	H03	0.899482	0.0598764	0.31797	HEYL HEYL HRT3 MGC12623	Homo sapiens hairy/enhancer-of-split related with YRPW motif-like (HEYL), mRNA.	H03	0.633835	0.132056	0.00017068	TFE3 TFE3 RCCP2	Homo sapiens transcription factor binding to IGHM enhancer 3 (TFE3), mRNA.	H03	0.743221	0.164752	0.0179169	CEP1 CEP110 CEP1 FAN bA165P4.1	Homo sapiens centrosomal protein 1 (CEP1), mRNA.	H03	0.559173	0.144895	2.62229e-05	GABPB2 GABPB2 BABPB2 E4TF1 E4TF1-47 E4TF1-53 E4TF1B GABPB GABPB1 NRF2B1 NRF2B2	Homo sapiens GA binding protein transcription factor, beta subunit 2 (GABPB2), transcript variant gamma-1, mRNA.	H03	0.969804	0.0610433	0.780542	KLF11 KLF11 FKLF FKLF1 TIEG2 Tieg3	Homo sapiens Kruppel-like factor 11 (KLF11), mRNA.
HDAC10 HDAC10 DKFZP761B039	Homo sapiens histone deacetylase 10 (HDAC10), mRNA.	A04	0.813534	0.218173	0.115024	FOXD4L1 FOXD4L1 bA395L14.1	Homo sapiens forkhead box D4-like 1 (FOXD4L1), mRNA.	A04	0.964721	0.078845	0.56866	NR1H2 NR1H2 LXR-b LXRB NER NER-I RIP15 UNR	Homo sapiens nuclear receptor subfamily 1, group H, member 2 (NR1H2), mRNA.	A04	0.740237	0.0983512	0.000410339	ZNF397 ZNF397 MGC13250 ZNF47 ZSCAN15	Homo sapiens zinc finger protein 397 (ZNF397), mRNA.	A04	0.748054	0.0474813	0.0204252	HMG20A HMG20A FLJ10739 HMGX1	Homo sapiens high-mobility group 20A (HMG20A), mRNA.	A04	1.02374	0.162089	0.775627	TFEB TFEB AlphaTFEB TCFEB	Homo sapiens transcription factor EB (TFEB), mRNA.	A04	0.969812	0.182663	0.769602	CHES1 CHES1 C14orf116 FOXN3 PRO1635	Homo sapiens checkpoint suppressor 1 (CHES1), mRNA.	A04	1.11629	0.461171	0.578815	GAS7 GAS7 KIAA0394 MGC1348	Homo sapiens growth arrest-specific 7 (GAS7), transcript variant a, mRNA.	A04	0.811197	0.0793975	0.10534	KLF12 KLF12 AP-2rep AP2REP HSPC122	Homo sapiens Kruppel-like factor 12 (KLF12), transcript variant 1, mRNA.
HEXIM1 HEXIM1 CLP1 EDG1 HIS1 MAQ1	Homo sapiens hexamethylene bis-acetamide inducible 1 (HEXIM1), mRNA.	B04	0.767487	0.135975	0.0132817	RP11-561O23.3 RP11-561O23.3 FOXD4L2 MGC119257	Homo sapiens FOXD4-like 2 (FOXD4L2), mRNA.	B04	0.981518	0.0184521	0.718073	NR1H3 NR1H3 LXR-a LXRA RLD-1	Homo sapiens nuclear receptor subfamily 1, group H, member 3 (NR1H3), mRNA.	B04	0.851623	0.0550934	0.00371567	ZNF435 ZNF435 FLJ22191 ZNF392 ZSCAN16 dJ265C24.3	Homo sapiens zinc finger protein 435 (ZNF435), mRNA.	B04	0.670125	0.00214996	0.0036206	HMG20B HMG20B BRAF25 BRAF35 FLJ26127 HMGX2 PP7706 SMARCE1r SOXL pp8857	Homo sapiens high-mobility group 20B (HMG20B), mRNA.	B04	1.12643	0.0983191	0.0510453	TGIF2 TGIF2 -	Homo sapiens TGFB-induced factor 2 (TALE family homeobox) (TGIF2), mRNA.	B04	0.959549	0.0922078	0.591547	CIITA CIITA C2TA CIITA IV MHC2TA	Homo sapiens class II, major histocompatibility complex, transactivator (CIITA), mRNA.	B04	0.574434	0.0769438	2.78134e-07	GATA1 GATA1 ERYF1 GF1 NFE1	Homo sapiens GATA binding protein 1 (globin transcription factor 1) (GATA1), mRNA.	B04	0.705339	0.126469	0.0254078	KLF13 KLF13 BTEB3 FKLF2 NSLP1 RFLAT-1 RFLAT1	Homo sapiens ferritin, heavy polypeptide-like 8 (FTHL8) on chromosome X.
IFI16 IFI16 IFNGIP1 MGC9466 PYHIN2	Homo sapiens interferon, gamma-inducible protein 16 (IFI16), mRNA.	C04	1.01269	0.199361	0.904167	FOXD4L3 FOXD4L3 -	Homo sapiens forkhead box D4-like 3 (FOXD4L3), mRNA.	C04	1.0617	0.0484493	0.272171	NR1I2 NR1I2 BXR ONR1 PAR PAR1 PAR2 PARq PRR PXR SAR SXR	Homo sapiens nuclear receptor subfamily 1, group I, member 2 (NR1I2), transcript variant 1, mRNA.	C04	0.959338	0.0653363	0.380575	ZNF444 ZNF444 EZF-2 EZF2 FLJ11137 ZSCAN17	Homo sapiens zinc finger protein 444 (ZNF444), mRNA.	C04	0.722009	0.0607539	0.0131705	HMX1 HMX1 H6	Homo sapiens homeo box (H6 family) 1 (HMX1), mRNA.	C04	1.13748	0.0349295	0.00686315	THRB THRB ERBA-BETA ERBA2 GRTH MGC126109 MGC126110 NR1A2 THR1 THRB1 THRB2	Homo sapiens thyroid hormone receptor, beta (erythroblastic leukemia viral (v-erb-a) oncogene homolog 2, avian) (THRB), mRNA.	C04	0.933119	0.0611278	0.336424	CIR CIR -	Homo sapiens CBF1 interacting corepressor (CIR), transcript variant 1, mRNA.	C04	0.634566	0.0172214	1.43715e-08	GATA2 GATA2 MGC2306 NFE1B	Homo sapiens GATA binding protein 2 (GATA2), mRNA.	C04	0.908702	0.12538	0.447326	KLF5 KLF5 BTEB2 CKLF IKLF	Homo sapiens Kruppel-like factor 5 (intestinal) (KLF5), mRNA.
ILF3 ILF3 DRBF DRBP76 MMP4 MPHOSPH4 MPP4 NF-AT-90 NF90 NFAR NFAR-1 TCP80	Homo sapiens interleukin enhancer binding factor 3, 90kDa (ILF3), transcript variant 2, mRNA.	D04	1.08282	0.243684	0.502993	FOXD4L4 FOXD4L4 FOXD4b bA460E7.2	Homo sapiens forkhead box D4-like 4 (FOXD4L4), mRNA.	D04	1.06312	0.0168808	0.228807	NR2C1 NR2C1 TR2 TR2-11	Homo sapiens nuclear receptor subfamily 2, group C, member 1 (NR2C1), transcript variant 2, mRNA.	D04	0.832559	0.0893045	0.0068251	ZNF446 ZNF446 FLJ20626 ZSCAN30	Homo sapiens zinc finger protein 446 (ZNF446), mRNA.	D04	0.667602	0.0324926	0.00371721	HMX2 HMX2 H6L Nkx5-2	Homo sapiens homeo box (H6 family) 2 (HMX2), mRNA.	D04	1.20499	0.0273057	0.000286793	TP53BP1 TP53BP1 53BP1 MGC138366 p202	Homo sapiens tumor protein p53 binding protein, 1 (TP53BP1), mRNA.	D04	1.04799	0.0123704	0.450259	CITED1 CITED1 MSG1	Homo sapiens Cbp/p300-interacting transactivator, with Glu/Asp-rich carboxy-terminal domain, 1 (CITED1), mRNA.	D04	0.419647	0.0115012	3.73504e-11	GATA3 GATA3 HDR MGC2346 MGC5199 MGC5445	Homo sapiens GATA binding protein 3 (GATA3), transcript variant 1, mRNA.	D04	0.946621	0.12713	0.655419	KLF6 KLF6 BCD1 COPEB CPBP DKFZp686N0199 GBF PAC1 ST12 ZF9	Homo sapiens Kruppel-like factor 6 (KLF6), transcript variant 1, mRNA.
LMX1B LMX1B LMX1.2 MGC138325 MGC142051 NPS1	Homo sapiens LIM homeobox transcription factor 1, beta (LMX1B), mRNA.	E04	0.985688	0.268807	0.914087	FOXG1B FOXG1B BF1 FKH2 FKHL1 FKHL4 HBF-1 HFK1 QIN	Homo sapiens forkhead box G1B (FOXG1B), mRNA.	E04	1.07809	0.0438026	0.164656	NR2E1 NR2E1 TLL TLX XTLL	Homo sapiens nuclear receptor subfamily 2, group E, member 1 (NR2E1), mRNA.	E04	1.10299	0.0289859	0.014868	ZNF449 ZNF449 FLJ23614 ZSCAN19	Homo sapiens zinc finger protein 449 (ZNF449), mRNA.	E04	0.743671	0.0280027	0.0172535	HNRPD HNRPD AUF1 AUF1A P37 hnRNPD0	Homo sapiens heterogeneous nuclear ribonucleoprotein D (AU-rich element RNA binding protein 1, 37kDa) (HNRPD), transcript variant 4, mRNA.	E04	0.957239	0.141324	0.572098	TTF1 TTF1 -	Homo sapiens transcription termination factor, RNA polymerase I (TTF1), mRNA.	E04	0.881193	0.0571389	0.0965455	CITED2 CITED2 MRG1 P35SRJ	Homo sapiens Cbp/p300-interacting transactivator, with Glu/Asp-rich carboxy-terminal domain, 2 (CITED2), mRNA.	E04	0.388901	0.0263572	4.18158e-11	GATA6 GATA6 -	Homo sapiens GATA binding protein 6 (GATA6), mRNA.	E04	0.793722	0.14916	0.114108	KLF7 KLF7 UKLF	Homo sapiens Kruppel-like factor 7 (ubiquitous) (KLF7), mRNA.
MDM2 MDM2 MGC71221 hdm2	Homo sapiens Mdm2, transformed 3T3 cell double minute 2, p53 binding protein (mouse) (MDM2), transcript variant MDM2, mRNA.	F04	0.732847	0.135459	0.00576938	FOXH1 FOXH1 FAST-1 FAST1	Homo sapiens forkhead box H1 (FOXH1), mRNA.	F04	0.940416	0.0272018	0.262308	NR2E3 NR2E3 ESCS MGC49976 PNR RNR rd7	Homo sapiens nuclear receptor subfamily 2, group E, member 3 (NR2E3), transcript variant 2, mRNA.	F04	0.861843	0.0862406	0.0181568	ZNF452 ZNF452 DKFZp434N092 FLJ31087 KIAA1925 MGC131782 MGC133310 MGC133311 SCAND3 ZFP38-L ZNF305P2 d	Homo sapiens zinc finger protein 452 (ZNF452), mRNA.	F04	0.733429	0.0391434	0.0146327	HOXA5 HOXA5 HOX1 HOX1.3 HOX1C MGC9376	Homo sapiens homeo box A5 (HOXA5), mRNA.	F04	1.00178	0.0502851	0.969596	VAX2 VAX2 DRES93	Homo sapiens ventral anterior homeobox 2 (VAX2), mRNA.	F04	0.916242	0.028584	0.204352	CLOCK CLOCK KIAA0334	Homo sapiens clock homolog (mouse) (CLOCK), mRNA.	F04	0.496873	0.130144	2.61965e-06	GBX2 GBX2 -	Homo sapiens gastrulation brain homeo box 2 (GBX2), mRNA.	F04	0.786743	0.173772	0.119346	KLF9 KLF9 BTEB BTEB1	Homo sapiens Kruppel-like factor 9 (KLF9), mRNA.
CRTC1 CRTC1 FLJ14027 KIAA0616 MECT1 TORC1 WAMTP1	Homo sapiens mucoepidermoid carcinoma translocated 1 (MECT1), transcript variant 1, mRNA.	G04	0.856463	0.115934	0.0777424	FOXJ2 FOXJ2 FHX	Homo sapiens forkhead box J2 (FOXJ2), mRNA.	G04	1.10783	0.102464	0.130495	NR2F6 NR2F6 EAR-2 EAR2 ERBAL2	Homo sapiens nuclear receptor subfamily 2, group F, member 6 (NR2F6), mRNA.	G04	0.9577	0.0256613	0.263958	ZNF690 ZNF690 FLJ35867 MGC129894 MGC129895 ZSCAN29 Zfp690	Homo sapiens zinc finger protein 690 (ZNF690), mRNA.	G04	0.651601	0.0115363	0.00250172	HOXB1 HOXB1 HOX2 HOX2I Hox-2.9 MGC116843 MGC116844 MGC116845	Homo sapiens homeo box B1 (HOXB1), mRNA.	G04	0.909544	0.148138	0.257052	VSX1 VSX1 KTCN PPCD PPD RINX	Homo sapiens visual system homeobox 1 homolog, CHX10-like (zebrafish) (VSX1), transcript variant 1, mRNA.	G04	0.768299	0.114936	0.0120216	CNOT2 CNOT2 CDC36 HSPC131 NOT2 NOT2H	Homo sapiens CCR4-NOT transcription complex, subunit 2 (CNOT2), mRNA.	G04	0.415117	0.0938324	2.88768e-08	GCN5L2 GCN5L2 GCN5 MGC102791 hGCN5	Homo sapiens GCN5 general control of amino-acid synthesis 5-like 2 (yeast) (GCN5L2), mRNA.	G04	1.04458	0.259873	0.775946	LDB2 LDB2 CLIM1 LDB1	Homo sapiens LIM domain binding 2 (LDB2), mRNA.
MED12 MED12 CAGH45 HOPA KIAA0192 OPA1 TNRC11 TRAP230	Homo sapiens mediator of RNA polymerase II transcription, subunit 12 homolog (yeast) (MED12), mRNA.	H04	0.788293	0.108641	0.0122356	FOXJ3 FOXJ3 -	Homo sapiens forkhead box J3 (FOXJ3), mRNA.	H04	0.888742	0.128323	0.161274	NR4A1 NR4A1 GFRP1 HMR MGC9485 N10 NAK-1 NGFIB NP10 NUR77 TR3	Homo sapiens nuclear receptor subfamily 4, group A, member 1 (NR4A1), transcript variant 1, mRNA.	H04	0.819209	0.161981	0.0393674	ZNF694 ZNF694 FLJ23199 ZSCAN31	Homo sapiens zinc finger protein 694 (ZNF694), mRNA.	H04	0.60439	0.046485	0.00114486	HOXB2 HOXB2 HOX2 HOX2H Hox-2.8 K8	Homo sapiens homeo box B2 (HOXB2), mRNA.	H04	0.802978	0.102335	0.00601534	WT1 WT1 GUD WAGR WIT-2 WT33	Homo sapiens Wilms tumor 1 (WT1), transcript variant A, mRNA.	H04	0.850454	0.0384452	0.0353359	CNOT7 CNOT7 CAF1 hCAF-1	Homo sapiens CCR4-NOT transcription complex, subunit 7 (CNOT7), transcript variant 1, mRNA.	H04	0.397129	0.0291757	6.04036e-11	GFI1B GFI1B -	Homo sapiens growth factor independent 1B (potential regulator of CDKN1A, translocated in CML) (GFI1B), mRNA.	H04	0.750764	0.0600119	0.0352035	LHX1 LHX1 LIM-1 LIM1 MGC126723 MGC138141	Homo sapiens LIM homeobox 1 (LHX1), mRNA.
MED4 MED4 DRIP36 FLJ10956 HSPC126 RP11-90M2.2 TRAP36 VDRIP	Homo sapiens mediator of RNA polymerase II transcription, subunit 4 homolog (yeast) (MED4), mRNA.	A05	0.926465	0.235532	0.540735	FOXN4 FOXN4 FLJ35967	Homo sapiens forkhead box N4 (FOXN4), mRNA.	A05	1.1463	0.0525175	0.018801	NR4A2 NR4A2 HZF-3 NOT NURR1 RNR1 TINUR	Homo sapiens nuclear receptor subfamily 4, group A, member 2 (NR4A2), transcript variant 1, mRNA.	A05	1.03957	0.0825628	0.442577	ZNF96 ZNF96 KIAA0426 ZFP96 ZNF29K1 ZNF305 ZSCAN12 dJ29K1.2	Homo sapiens zinc finger protein 96 (ZNF96), mRNA.	A05	0.826262	0.045264	0.0912238	HOXB4 HOXB4 HOX-2.6 HOX2 HOX2F	Homo sapiens homeo box B4 (HOXB4), mRNA.	A05	1.02942	0.0752433	0.580327	WWTR1 WWTR1 DKFZP586I1419 TAZ	Homo sapiens WW domain containing transcription regulator 1 (WWTR1), mRNA.	A05	1.05693	0.140918	0.52483	COPS5 COPS5 CSN5 JAB1 MGC3149 MOV-34 SGN5	Homo sapiens COP9 constitutive photomorphogenic homolog subunit 5 (Arabidopsis) (COPS5), mRNA.	A05	0.615585	0.060517	2.10743e-07	GLI1 GLI1 GLI	Homo sapiens glioma-associated oncogene homolog 1 (zinc finger protein) (GLI1), mRNA.	A05	0.949925	0.0607442	0.644846	LHX3 LHX3 DKFZp762A2013 M2-LHX3	Homo sapiens LIM homeobox 3 (LHX3), transcript variant 2, mRNA.
MITF MITF WS2A	Homo sapiens microphthalmia-associated transcription factor (MITF), transcript variant 4, mRNA.	B05	0.901727	0.0758276	0.150575	FOXO3A FOXO3A AF6q21 DKFZp781A0677 FKHRL1 FKHRL1P2 MGC12739 MGC31925	Homo sapiens forkhead box O3A (FOXO3A), transcript variant 1, mRNA.	B05	1.02028	0.0685886	0.73153	NR4A3 NR4A3 CHN CSMF MINOR NOR1 TEC	Homo sapiens nuclear receptor subfamily 4, group A, member 3 (NR4A3), transcript variant 1, mRNA.	B05	0.90455	0.0883454	0.0884873	ZNRD1 ZNRD1 HTEX-6 MGC13376 Rpa12 hZR14 tctex-6	Homo sapiens zinc ribbon domain containing, 1 (ZNRD1), transcript variant b, mRNA.	B05	0.822406	0.0827564	0.099084	HOXB6 HOXB6 HOX2 HOX2B HU-2 Hox-2.2	Homo sapiens homeo box B6 (HOXB6), transcript variant 2, mRNA.	B05	1.14283	0.0488057	0.00771925	ZFP37 ZFP37 FLJ38524	Homo sapiens zinc finger protein 37 homolog (mouse) (ZFP37), mRNA.	B05	1.10709	0.0160321	0.106819	CREB1 CREB1 CREB MGC9284	Homo sapiens cAMP responsive element binding protein 1 (CREB1), transcript variant A, mRNA.	B05	0.636874	0.134547	9.53807e-05	GLI2 GLI2 THP2	Homo sapiens GLI-Kruppel family member GLI2 (GLI2), transcript variant 4, mRNA.	B05	1.25497	0.0756793	0.0344582	LHX6 LHX6 LHX6.1 MGC119542 MGC119544 MGC119545	Homo sapiens LIM homeobox 6 (LHX6), transcript variant 1, mRNA.
MKL2 MKL2 DKFZp686J1745 FLJ31823 MRTF-B NPD001	Homo sapiens MKL/myocardin-like 2 (MKL2), mRNA.	C05	0.956824	0.168086	0.646667	FOXP1 FOXP1 12CC4 FLJ23741 HSPC215 MGC12942 MGC88572 MGC99551 QRF1 hFKH1B	Homo sapiens forkhead box P1 (FOXP1), transcript variant 2, mRNA.	C05	0.993333	0.143221	0.93479	NR5A1 NR5A1 AD4BP ELP FTZ1 FTZF1 SF-1 SF1	Homo sapiens nuclear receptor subfamily 5, group A, member 1 (NR5A1), mRNA.	C05	0.938627	0.0757818	0.222093	ZSCAN1 ZSCAN1 FLJ33779 MGC104472 MZF-1	Homo sapiens zinc finger and SCAN domain containing 1 (ZSCAN1), mRNA.	C05	0.779909	0.0580524	0.0402021	HOXB7 HOXB7 HHO.C1 HOX2 HOX2C Hox-2.3	Homo sapiens homeo box B7 (HOXB7), mRNA.	C05	1.10702	0.050368	0.0358224	ZNF187 ZNF187 MGC2815 SRE-ZBP	Homo sapiens zinc finger protein 187 (ZNF187), transcript variant 2, mRNA.	C05	1.01428	0.10802	0.856711	CREBBP CREBBP CBP RSTS RTS	Homo sapiens CREB binding protein (Rubinstein-Taybi syndrome) (CREBBP), mRNA.	C05	0.646603	0.0833536	3.79013e-06	GLI3 GLI3 ACLS GCPS PAP-A PAPA PAPA1 PAPB PHS PPDIV	Homo sapiens GLI-Kruppel family member GLI3 (Greig cephalopolysyndactyly syndrome) (GLI3), mRNA.	C05	1.18614	0.161902	0.159925	LITAF LITAF CMT1C FLJ38636 MGC116698 MGC116700 MGC116701 MGC125274 MGC125275 MGC125276 PIG7 SIMPLE T	Homo sapiens lipopolysaccharide-induced TNF factor (LITAF), mRNA.
NKRF NKRF ITBA4 NRF	Homo sapiens NF-kappaB repressing factor (NKRF), mRNA.	D05	1.0306	0.149599	0.726608	FOXP2 FOXP2 CAGH44 DKFZp686H1726 SPCH1 TNRC10	Homo sapiens forkhead box P2 (FOXP2), transcript variant 1, mRNA.	D05	0.914197	0.0491104	0.135536	NR6A1 NR6A1 GCNF GCNF1 NR61 RTR	Homo sapiens nuclear receptor subfamily 6, group A, member 1 (NR6A1), transcript variant 2, mRNA.	D05	0.999901	0.109869	0.998694	ZSCAN2 ZSCAN2 FLJ20595 ZFP29	Homo sapiens zinc finger and SCAN domain containing 2 (ZSCAN2), transcript variant 3, mRNA.	D05	0.767328	0.0657915	0.0329553	HOXB8 HOXB8 HOX2 HOX2D Hox-2.4	Homo sapiens homeo box B8 (HOXB8), mRNA.	D05	1.26201	0.0179176	2.26023e-05	ZNF236 ZNF236 ZNF236A ZNF236B	Homo sapiens zinc finger protein 236 (ZNF236), mRNA.	D05	0.99912	0.102255	0.990937	CREBL1 CREBL1 CREB-RP FLJ10066 G13	Homo sapiens cAMP responsive element binding protein-like 1 (CREBL1), mRNA.	D05	0.492239	0.0183684	2.66712e-10	GMEB2 GMEB2 KIAA1269 P79PIF PIF79	Homo sapiens glucocorticoid modulatory element binding protein 2 (GMEB2), mRNA.	D05	1.06455	0.106998	0.577333	LMO1 LMO1 MGC116692 RBTN1 RHOM1 TTG1	Homo sapiens LIM domain only 1 (rhombotin 1) (LMO1), mRNA.
NPM1 NPM1 B23 MGC104254 NPM	Homo sapiens nucleophosmin (nucleolar phosphoprotein B23, numatrin) (NPM1), transcript variant 1, mRNA.	E05	1.00638	0.163995	0.944962	FOXP4 FOXP4 FLJ40908 hFKHLA	Homo sapiens forkhead box P4 (FOXP4), transcript variant 1, mRNA.	E05	1.01858	0.0436316	0.731523	NRF1 NRF1 ALPHA-PAL	Homo sapiens nuclear respiratory factor 1 (NRF1), mRNA.	E05	1.13776	0.0606278	0.00743238	ZSCAN4 ZSCAN4 FLJ35105 MGC126787 MGC126789 ZNF494	Homo sapiens zinc finger and SCAN domain containing 4 (ZSCAN4), mRNA.	E05	0.73868	0.088129	0.0223893	HOXB9 HOXB9 HOX-2.5 HOX2 HOX2E	Homo sapiens homeo box B9 (HOXB9), mRNA.	E05	1.10514	0.0788086	0.068277	ZNF253 ZNF253 BMZF-1 BMZF1 FLJ90391 ZNF411	Homo sapiens zinc finger protein 253 (ZNF253), mRNA.	E05	0.981951	0.0614898	0.792068	CREBL2 CREBL2 MGC117311 MGC138362	Homo sapiens cAMP responsive element binding protein-like 2 (CREBL2), mRNA.	E05	0.51773	0.0759905	5.93895e-08	GRLF1 GRLF1 GRF-1 KIAA1722 MGC10745 P190-A P190A p190RhoGAP	Homo sapiens glucocorticoid receptor DNA binding factor 1 (GRLF1), transcript variant 2, mRNA.	E05	1.02669	0.124095	0.82198	LZTR1 LZTR1 LZTR-1 MGC21205 TCFL2	Homo sapiens leucine-zipper-like transcription regulator 1 (LZTR1), mRNA.
PHB PHB -	Homo sapiens prohibitin (PHB), mRNA.	F05	0.884978	0.178849	0.251471	FOXQ1 FOXQ1 HFH1	Homo sapiens forkhead box Q1 (FOXQ1), mRNA.	F05	1.04418	0.111113	0.53549	ONECUT1 ONECUT1 HNF-6 HNF6 HNF6A	Homo sapiens one cut domain, family member 1 (ONECUT1), mRNA.	F05	0.996144	0.0585709	0.929842	ZSCAN5 ZSCAN5 MGC4161 ZNF495	Homo sapiens zinc finger and SCAN domain containing 5 (ZSCAN5), mRNA.	F05	0.700219	0.0799125	0.0100094	HOXC4 HOXC4 HOX3 HOX3E cp19	Homo sapiens homeo box C4 (HOXC4), transcript variant 1, mRNA.	F05	1.13756	0.0862922	0.0267238	ZNF268 ZNF268 HZF3 MGC126498	Homo sapiens zinc finger protein 268 (ZNF268), transcript variant A, mRNA.	F05	0.875914	0.0076476	0.0647624	CREG1 CREG1 CREG	Homo sapiens cellular repressor of E1A-stimulated genes 1 (CREG1), mRNA.	F05	0.445014	0.0864002	2.8286e-08	GSCL GSCL -	Homo sapiens goosecoid-like (GSCL), mRNA.	F05	1.1666	0.219258	0.257587	LZTS1 LZTS1 F37 FEZ1	Homo sapiens leucine zipper, putative tumor suppressor 1 (LZTS1), mRNA.
PIAS4 PIAS4 FLJ12419 MGC35296 PIASY Piasg	Homo sapiens protein inhibitor of activated STAT, 4 (PIAS4), mRNA.	G05	0.886159	0.13558	0.183548	FOXR1 FOXR1 DLNB13 FOXN5	Homo sapiens forkhead box R1 (FOXR1), mRNA.	G05	1.01231	0.0949904	0.851947	PAX4 PAX4 MGC129960	Homo sapiens paired box gene 4 (PAX4), mRNA.	G05	1.07376	0.144328	0.324689	C10orf48 MKX C10orf48 IFRX IRXL1 MGC39616	Homo sapiens chromosome 10 open reading frame 48 (C10orf48), mRNA.	G05	0.826577	0.0521576	0.093817	HOXC8 HOXC8 HOX3 HOX3A	Homo sapiens homeo box C8 (HOXC8), mRNA.	G05	1.01069	0.0439654	0.813687	ZNF398 ZNF398 KIAA1339 P51 P71 ZER6	Homo sapiens zinc finger protein 398 (ZNF398), transcript variant 2, mRNA.	G05	0.765914	0.0701845	0.00467154	CRSP3 CRSP3 CRSP130 CRSP133 DKFZp434H0117 DRIP130 MED23 SUR2	Homo sapiens cofactor required for Sp1 transcriptional activation, subunit 3, 130kDa (CRSP3), transcript variant 1, mRNA.	G05	0.610563	0.0647432	2.63835e-07	GTF2A1 GTF2A1 MGC129969 MGC129970 TF2A1 TFIIA	Homo sapiens general transcription factor IIA, 1, 19/37kDa (GTF2A1), transcript variant 1, mRNA.	G05	0.934854	0.0916477	0.56492	MAF MAF MGC71685	Homo sapiens v-maf musculoaponeurotic fibrosarcoma oncogene homolog (avian) (MAF), transcript variant 2, mRNA.
PPARBP PPARBP CRSP1 CRSP200 DRIP205 DRIP230 MED1 MGC71488 PBP PPARGBP RB18A TRAP220 TRIP2	Homo sapiens PPAR binding protein (PPARBP), mRNA.	H05	0.920637	0.189285	0.439931	FOXR2 FOXR2 FOXN6 MGC21658	Homo sapiens forkhead box R2 (FOXR2), mRNA.	H05	1.02469	0.0376196	0.643489	PBX2 PBX2 G17 HOX12 PBX2MHC	Homo sapiens pre-B-cell leukemia transcription factor 2 (PBX2), mRNA.	H05	0.994178	0.186349	0.948657	ARID1A ARID1A B120 BAF250 BAF250a BM029 C1orf4 P270 SMARCF1	Homo sapiens AT rich interactive domain 1A (SWI- like) (ARID1A), transcript variant 1, mRNA.	H05	0.747614	0.0702741	0.0232049	HOXD11 HOXD11 HOX4 HOX4F	Homo sapiens homeo box D11 (HOXD11), mRNA.	H05	0.782552	0.0235819	0.000154249	ZNF41 ZNF41 MGC8941 MRX89	Homo sapiens zinc finger protein 41 (ZNF41), transcript variant 1, mRNA.	H05	0.934507	0.159102	0.493473	CRSP7 CRSP7 CRSP70 MED26	Homo sapiens cofactor required for Sp1 transcriptional activation, subunit 7, 70kDa (CRSP7), mRNA.	H05	0.568554	0.112726	4.13833e-06	GTF2B GTF2B TF2B TFIIB	Homo sapiens general transcription factor IIB (GTF2B), mRNA.	H05	0.885775	0.00963959	0.286689	MAFA MAFA RIPE3b1 hMafA	Homo sapiens v-maf musculoaponeurotic fibrosarcoma oncogene homolog A (avian) (MAFA), mRNA.
PPARGC1B PPARGC1B PERC PGC-1(beta) PGC1B	Homo sapiens peroxisome proliferative activated receptor, gamma, coactivator 1, beta (PPARGC1B), mRNA.	A06	0.995499	0.268701	0.972918	GATA5 GATA5 bB379O24.1	Homo sapiens GATA binding protein 5 (GATA5), mRNA.	A06	1.0471	0.0940832	0.477403	PBX3 PBX3 -	Homo sapiens pre-B-cell leukemia transcription factor 3 (PBX3), mRNA.	A06	0.821287	0.128481	0.0179735	ARNT2 ARNT2 KIAA0307	Homo sapiens aryl-hydrocarbon receptor nuclear translocator 2 (ARNT2), mRNA.	A06	0.687596	0.035643	0.00566979	HOXD12 HOXD12 HOX4H	Homo sapiens homeo box D12 (HOXD12), mRNA.	A06	1.02967	0.144192	0.698187	ZNF42 MZF1 MZF-1 MZF1B ZNF42 ZSCAN6 Zfp98	Homo sapiens zinc finger protein 42 (myeloid-specific retinoic acid-responsive) (ZNF42), transcript variant 1, mRNA.	A06	1.17145	0.163681	0.0926511	CRSP8 CRSP8 CRAP34 CRSP34 MED27 MGC11274 TRAP37	Homo sapiens cofactor required for Sp1 transcriptional activation, subunit 8, 34kDa (CRSP8), mRNA.	A06	0.696021	0.0211711	1.54927e-07	GTF2F1 GTF2F1 BTF4 RAP74 TF2F1 TFIIF	Homo sapiens general transcription factor IIF, polypeptide 1, 74kDa (GTF2F1), mRNA.	A06	1.34679	0.121828	0.0103365	MAML3 MAML3 CAGH3 ERDA3 GDN MAM-2 MAM2 TNRC3	Homo sapiens mastermind-like 3 (Drosophila) (MAML3), mRNA.
RBM9 RBM9 HRNBP2 RTA	Homo sapiens RNA binding motif protein 9 (RBM9), transcript variant 1, mRNA.	B06	1.03039	0.189113	0.76499	GATAD2B GATAD2B FLJ37346 KIAA1150 MGC138257 MGC138285 P66beta RP11-216N14.6	Homo sapiens GATA zinc finger domain containing 2B (GATAD2B), mRNA.	B06	1.09011	0.059256	0.130593	PEPP-2 PEPP-2 PEPP2	Homo sapiens PEPP subfamily gene 2 (PEPP­2), mRNA.	B06	0.783887	0.128325	0.00602335	CARM1 CARM1 PRMT4	Homo sapiens coactivator-associated arginine methyltransferase 1 (CARM1), mRNA.	B06	0.715184	0.0500696	0.0107294	HOXD4 HOXD4 HHO.C13 HOX-5.1 HOX4 HOX4B Hox-4.2	Homo sapiens homeo box D4 (HOXD4), mRNA.	B06	1.09801	0.157951	0.24228	ZNF83 ZNF83 FLJ11015 FLJ14876 FLJ90585 HPF1 MGC33853	Homo sapiens zinc finger protein 83 (HPF1) (ZNF83), mRNA.	B06	1.06191	0.0250975	0.339145	CRSP9 CRSP9 CRSP33 MED7 MGC12284	Homo sapiens cofactor required for Sp1 transcriptional activation, subunit 9, 33kDa (CRSP9), mRNA.	B06	0.633483	0.0445089	9.10245e-08	GTF2H4 GTF2H4 TFIIH	Homo sapiens general transcription factor IIH, polypeptide 4, 52kDa (GTF2H4), mRNA.	B06	1.44045	0.259269	0.0130318	MBD1 MBD1 CXXC3 PCM1 RFT	Homo sapiens methyl-CpG binding domain protein 1 (MBD1), transcript variant 4, mRNA.
RING1 RING1 RNF1	Homo sapiens ring finger protein 1 (RING1), mRNA.	C06	1.0542	0.161764	0.556551	GMEB1 GMEB1 P96PIF PIF96	Homo sapiens glucocorticoid modulatory element binding protein 1 (GMEB1), transcript variant 1, mRNA.	C06	1.12104	0.0587207	0.0489715	PITX1 PITX1 BFT POTX PTX1	Homo sapiens paired-like homeodomain transcription factor 1 (PITX1), mRNA.	C06	0.826569	0.0837289	0.00434807	CBFA2T2 CBFA2T2 DKFZp313F2116 EHT MTGR1 ZMYND3	Homo sapiens core-binding factor, runt domain, alpha subunit 2; translocated to, 2 (CBFA2T2), transcript variant 3, mRNA.	C06	0.598929	0.0826628	0.00147818	HOXD8 HOXD8 HOX4 HOX4E HOX5.4	Homo sapiens homeo box D8 (HOXD8), mRNA.	C06	1.21766	0.180248	0.0288508	ZNF91 ZNF91 HPF7 HTF10	Homo sapiens zinc finger protein 91 (HPF7, HTF10) (ZNF91), mRNA.	C06	1.27224	0.0434371	0.000975422	CSDA CSDA CSDA1 DBPA ZONAB	Homo sapiens cold shock domain protein A (CSDA), mRNA.	C06	0.591204	0.135218	3.15712e-05	GTF2I GTF2I BAP-135 BAP135 BTKAP1 DIWS IB291 SPIN TFII-I WBSCR6	Homo sapiens general transcription factor II, i (GTF2I), transcript variant 4, mRNA.	C06	1.5682	0.215822	0.00133089	MDS1 MDS1 MDS1-EVI1 PRDM3	Homo sapiens myelodysplasia syndrome 1 (MDS1), mRNA.
SUB1 SUB1 MGC102747 P15 PC4 p14	Homo sapiens SUB1 homolog (S. cerevisiae) (SUB1), mRNA.	D06	1.01541	0.198956	0.883557	GSC GSC -	Homo sapiens goosecoid (GSC), mRNA.	D06	0.963311	0.084754	0.563186	PITX2 PITX2 ARP1 Brx1 IDG2 IGDS IGDS2 IHG2 IRID2 MGC111022 MGC20144 Otlx2 PTX2 RGS RIEG RIEG1 RS	Homo sapiens paired-like homeodomain transcription factor 2 (PITX2), transcript variant 3, mRNA.	D06	0.817637	0.137759	0.0210856	DMBX1 DMBX1 MBX OTX3 PAXB	Homo sapiens diencephalon/mesencephalon homeobox 1 (DMBX1), transcript variant 2, mRNA.	D06	0.680141	0.0150548	0.0045222	HR HR ALUNC AU HSA277165	Homo sapiens hairless homolog (mouse) (HR), transcript variant 1, mRNA.	D06	1.12529	0.140947	0.112635	GFI1 GFI1 ZNF163	Homo sapiens growth factor independent 1 (GFI1), mRNA.	D06	1.27323	0.117596	0.00467659	CSEN KCNIP3 CSEN DREAM KCHIP3 MGC18289	Homo sapiens calsenilin, presenilin binding protein, EF-hand transcription factor (CSEN), transcript variant 2, mRNA.	D06	0.647519	0.0955868	1.00516e-05	GTF3A GTF3A AP2 TFIIIA	Homo sapiens general transcription factor IIIA (GTF3A), mRNA.	D06	1.40714	0.197818	0.00969968	MECP2 MECP2 AUTSX3 DKFZp686A24160 MRX16 MRX79 PPMX RTS RTT	Homo sapiens methyl CpG binding protein 2 (Rett syndrome) (MECP2), mRNA.
TAF1L TAF1L MGC134910 TAF2A2	Homo sapiens TAF1-like RNA polymerase II, TATA box binding protein (TBP)-associated factor, 210kDa (TAF1L), mRNA.	E06	1.06021	0.15585	0.504782	HESX1 HESX1 MGC138294 RPX	Homo sapiens homeo box (expressed in ES cells) 1 (HESX1), mRNA.	E06	1.01844	0.0434379	0.733346	PITX3 PITX3 MGC12766 PTX3	Homo sapiens paired-like homeodomain transcription factor 3 (PITX3), mRNA.	E06	0.907866	0.102785	0.128309	EHF EHF ESE3 ESEJ	Homo sapiens ets homologous factor (EHF), mRNA.	E06	0.635813	0.0293481	0.00192421	HTATIP HTATIP ESA1 HTATIP1 PLIP TIP TIP60 cPLA2	Homo sapiens HIV-1 Tat interacting protein, 60kDa (HTATIP), transcript variant 2, mRNA.	E06	1.14642	0.194793	0.144627	GTF2E2 GTF2E2 FE TF2E2 TFIIE-B	Homo sapiens cytochrome P450, family 2, subfamily B, polypeptide 7 pseudogene 1 (CYP2B7P1) on chromosome 19.	E06	1.20664	0.0175247	0.0053328	CTCF CTCF -	Homo sapiens CCCTC-binding factor (zinc finger protein) (CTCF), mRNA.	E06	0.632587	0.0475037	1.14056e-07	GTF3C1 GTF3C1 DKFZp686A111 TFIIIC TFIIIC220 TFIIICalpha	Homo sapiens general transcription factor IIIC, polypeptide 1, alpha 220kDa (GTF3C1), mRNA.	E06	1.50862	0.133585	0.000861526	MED6 MED6 NY-REN-28	Homo sapiens mediator of RNA polymerase II transcription, subunit 6 homolog (yeast) (MED6), mRNA.
TBX5 TBX5 HOS	Homo sapiens T-box 5 (TBX5), transcript variant 1, mRNA.	F06	0.965979	0.186203	0.735305	HIF3A HIF3A HIF-3A HIF-3A4 IPAS MOP7 PASD7	Homo sapiens hypoxia inducible factor 3, alpha subunit (HIF3A), transcript variant 2, mRNA.	F06	0.873033	0.0973386	0.0738502	PKNOX2 PKNOX2 FLJ13074 PREP2	Homo sapiens PBX/knotted 1 homeobox 2 (PKNOX2), mRNA.	F06	0.750834	0.0688048	0.000112752	FOXD3 FOXD3 Genesis HFH2	Homo sapiens forkhead box D3 (FOXD3), mRNA.	F06	0.851903	0.042643	0.143101	IKBKB IKBKB IKK-beta IKK2 IKKB MGC131801 NFKBIKB	Homo sapiens inhibitor of kappa light polypeptide gene enhancer in B-cells, kinase beta (IKBKB), mRNA.	F06	1.12775	0.137813	0.101491	HOXB3 HOXB3 HOX2 HOX2G Hox-2.7	Homo sapiens homeo box B3 (HOXB3), mRNA.	F06	1.27182	0.0743507	0.00179357	CUTL1 CUTL1 CASP CDP COY1 CUX Nbla10317 p100 p110 p200 p75	Homo sapiens cut-like 1, CCAAT displacement protein (Drosophila) (CUTL1), transcript variant 2, mRNA.	F06	0.590217	0.0831582	7.28466e-07	GTF3C2 GTF3C2 KIAA0011 TFIIIC-BETA TFIIIC110	Homo sapiens general transcription factor IIIC, polypeptide 2, beta 110kDa (GTF3C2), transcript variant 2, mRNA.	F06	1.27104	0.224245	0.0790096	MEF2C MEF2C -	Homo sapiens MADS box transcription enhancer factor 2, polypeptide C (myocyte enhancer factor 2C) (MEF2C), mRNA.
TGFB1I1 TGFB1I1 ARA55 HIC-5 HIC5 TSC-5	Homo sapiens transforming growth factor beta 1 induced transcript 1 (TGFB1I1), mRNA.	G06	0.882547	0.213566	0.29932	HLX1 HLX1 HB24	PREDICTED: Homo sapiens maternally expressed 3 (MEG3), misc RNA.	G06	0.825459	0.0942674	0.0178949	POU2F3 POU2F3 Epoc-1 FLJ40063 MGC126698 OCT11 PLA-1 Skn-1a	Homo sapiens POU domain, class 2, transcription factor 3 (POU2F3), mRNA.	G06	0.869594	0.0972862	0.0334036	GATA4 GATA4 MGC126629	Homo sapiens GATA binding protein 4 (GATA4), mRNA.	G06	0.631646	0.114449	0.00406018	KLF2 KLF2 LKLF	Homo sapiens Kruppel-like factor 2 (lung) (KLF2), mRNA.	G06	0.912686	0.0852231	0.134858	HOXB5 HOXB5 HHO.C10 HOX2 HOX2A HU-1 Hox2.1	Homo sapiens homeo box B5 (HOXB5), mRNA.	G06	1.08598	0.109968	0.290775	DBP DBP DABP	Homo sapiens D site of albumin promoter (albumin D-box) binding protein (DBP), mRNA.	G06	0.650671	0.103331	1.93205e-05	GTF3C3 GTF3C3 TFIIIC102 TFIIICgamma TFiiiC2-102	Homo sapiens general transcription factor IIIC, polypeptide 3, 102kDa (GTF3C3), mRNA.	G06	1.10396	0.141797	0.402323	MEIS1 MEIS1 MGC43380	Homo sapiens Meis1, myeloid ecotropic viral integration site 1 homolog (mouse) (MEIS1), mRNA.
THRAP1 THRAP1 ARC250 DRIP250 HSPC221 KIAA0593 MED13 TRAP240	Homo sapiens thyroid hormone receptor associated protein 1 (THRAP1), mRNA.	H06	0.829724	0.161131	0.0797455	HOP HOP Cameo LAGY MGC20820 NECC1 OB1 SMAP31 Toto	Homo sapiens homeodomain-only protein (HOP), transcript variant 1, mRNA.	H06	0.781784	0.117251	0.0091312	PRRX1 PRRX1 PHOX1 PMX1 PRX1	Homo sapiens paired related homeobox 1 (PRRX1), transcript variant pmx-1a, mRNA.	H06	0.784558	0.0528669	0.000174222	GLIS1 GLIS1 FLJ36155	Homo sapiens GLIS family zinc finger 1 (GLIS1), mRNA.	H06	0.712277	0.108203	0.0164749	KLF3 KLF3 BKLF MGC48279	Homo sapiens Kruppel-like factor 3 (basic) (KLF3), mRNA.	H06	0.834325	0.104067	0.0172066	HOXD3 HOXD3 HOX1D HOX4 HOX4A Hox-4.1 MGC10470	Homo sapiens homeo box D3 (HOXD3), mRNA.	H06	1.00696	0.0904931	0.925646	DEK DEK D6S231E	Homo sapiens DEK oncogene (DNA binding) (DEK), mRNA.	H06	0.536812	0.0212794	9.75705e-10	GTF3C4 GTF3C4 FLJ21002 MGC138450 TFIII90 TFIIIC90 TFIIICdelta TFiiiC2-90	Homo sapiens general transcription factor IIIC, polypeptide 4, 90kDa (GTF3C4), mRNA.	H06	1.20529	0.15583	0.12004	MEIS2 MEIS2 HsT18361 MGC2820 MRG1	Homo sapiens Meis1, myeloid ecotropic viral integration site 1 homolog 2 (mouse) (MEIS2), transcript variant f, mRNA.
THRAP3 THRAP3 MGC133082 MGC133083 TRAP150	Homo sapiens thyroid hormone receptor associated protein 3 (THRAP3), mRNA.	A07	1.07938	0.200906	0.458519	HOXA10 HOXA10 HOX1 HOX1.8 HOX1H MGC12859 PL	Homo sapiens homeo box A10 (HOXA10), transcript variant 1, mRNA.	A07	1.07729	0.0253654	0.151082	RARB RARB HAP NR1B2 RRB2	Homo sapiens retinoic acid receptor, beta (RARB), transcript variant 1, mRNA.	A07	0.80692	0.0630828	0.000757049	GLIS3 GLIS3 FLJ38999 FLJ90578 MGC33662 ZNF515	Homo sapiens GLIS family zinc finger 3 (GLIS3), mRNA.	A07	0.749563	0.152045	0.0477081	KLP1 NAT14 KLP1	Homo sapiens K562 cell-derived leucine-zipper-like protein 1 (KLP1), mRNA.	A07	1.14635	0.123298	0.048645	MAZ MAZ PUR1 Pur-1 SAF-1 SAF-2 ZF87 ZNF801 Zif87	Homo sapiens MYC-associated zinc finger protein (purine-binding transcription factor) (MAZ), mRNA.	A07	1.11503	0.141391	0.210233	DLX2 DLX2 TES-1 TES1	Homo sapiens distal-less homeo box 2 (DLX2), mRNA.	A07	0.631608	0.211629	0.00223184	GTF3C5 GTF3C5 FLJ20857 TFIIIC63 TFIIICepsilon TFiiiC2-63	Homo sapiens general transcription factor IIIC, polypeptide 5, 63kDa (GTF3C5), mRNA.	A07	1.46112	0.23889	0.00777803	MLL MLL ALL-1 CXXC7 HRX HTRX1 MLL1A TRX1	Homo sapiens myeloid/lymphoid or mixed-lineage leukemia (trithorax homolog, Drosophila) (MLL), mRNA.
THRAP4 THRAP4 DRIP100 KIAA0130 MED24 TRAP100	Homo sapiens thyroid hormone receptor associated protein 4 (THRAP4), mRNA.	B07	1.01971	0.181093	0.841546	HOXA11 HOXA11 HOX1 HOX1I	Homo sapiens homeo box A11 (HOXA11), mRNA.	B07	0.917701	0.144778	0.325046	RARG RARG NR1B3 RARC	Homo sapiens testis-specific transcript, Y-linked 18 (TTTY18) on chromosome Y.	B07	0.711005	0.0164789	1.67526e-06	HDAC6 HDAC6 FLJ16239 HD6 JM21	Homo sapiens histone deacetylase 6 (HDAC6), mRNA.	B07	0.642907	0.0295344	0.00222211	LRRFIP1 LRRFIP1 FLAP-1 FLIIAP1 GCF-2 GCF2 HUFI-1 MGC10947 MGC119738 MGC119739 TRIP	Homo sapiens leucine rich repeat (in FLII) interacting protein 1 (LRRFIP1), mRNA.	B07	1.04004	0.200856	0.685741	MEOX2 MEOX2 GAX MOX2	Homo sapiens mesenchyme homeo box 2 (growth arrest-specific homeo box) (MEOX2), mRNA.	B07	1.17353	0.0780681	0.0282333	DLX3 DLX3 TDO	Homo sapiens distal-less homeo box 3 (DLX3), mRNA.	B07	0.429883	0.0596068	1.7239e-09	HAND1 HAND1 Hxt Thing1 eHand	Homo sapiens heart and neural crest derivatives expressed 1 (HAND1), mRNA.	B07	1.47737	0.280226	0.0106316	MLL2 MLL2 AAD10 ALR	Homo sapiens myeloid/lymphoid or mixed-lineage leukemia 2 (MLL2), mRNA.
THRAP5 THRAP5 DRIP92 MED16 TRAP95	Homo sapiens thyroid hormone receptor associated protein 5 (THRAP5), mRNA.	C07	1.15971	0.166465	0.104284	HOXA13 HOXA13 HOX1 HOX1J	Homo sapiens homeo box A13 (HOXA13), mRNA.	C07	0.960689	0.0973959	0.557683	RFX2 RFX2 FLJ14226	Homo sapiens HBII-13 snoRNA (HBII-13) on chromosome 15.	C07	0.898642	0.0671264	0.0434155	KLF4 KLF4 EZF GKLF	Homo sapiens Kruppel-like factor 4 (gut) (KLF4), mRNA.	C07	0.764328	0.0391649	0.0272097	MAFG MAFG MGC13090 MGC20149	Homo sapiens v-maf musculoaponeurotic fibrosarcoma oncogene homolog G (avian) (MAFG), transcript variant 1, mRNA.	C07	1.1222	0.0546861	0.0212313	NKX6-1 NKX6-1 NKX6.1 NKX6A	Homo sapiens NK6 transcription factor related, locus 1 (Drosophila) (NKX6-1), mRNA.	C07	1.24247	0.106199	0.00773047	DLX4 DLX4 BP1 DLX7 DLX8 DLX9	Homo sapiens distal-less homeobox 4 (DLX4), transcript variant 2, mRNA.	C07	0.542541	0.0746291	9.79197e-08	HCLS1 HCLS1 HS1	Homo sapiens RNA, U42B small nucleolar (RNU42B) on chromosome 17.	C07	1.49401	0.321001	0.0140602	MLLT1 MLLT1 ENL LTG19 YEATS1	Homo sapiens myeloid/lymphoid or mixed-lineage leukemia (trithorax homolog, Drosophila); translocated to, 1 (MLLT1), mRNA.
THRAP6 THRAP6 MED30 MGC9890 TRAP25	Homo sapiens thyroid hormone receptor associated protein 6 (THRAP6), mRNA.	D07	1.19904	0.171863	0.0526249	HOXA2 HOXA2 HOX1K	Homo sapiens homeo box A2 (HOXA2), mRNA.	D07	0.918516	0.0585927	0.167309	RORA RORA MGC119326 MGC119329 NR1F1 ROR1 ROR2 ROR3 RZRA	Homo sapiens RAR-related orphan receptor A (RORA), transcript variant 3, mRNA.	D07	0.855484	0.0696746	0.00783521	NKX2-5 NKX2-5 CSX CSX1 NKX2.5 NKX2E	Homo sapiens NK2 transcription factor related, locus 5 (Drosophila) (NKX2-5), mRNA.	D07	0.607424	0.0376906	0.00114318	MAFK MAFK FLJ32205 MGC71717 NFE2U P18	Homo sapiens v-maf musculoaponeurotic fibrosarcoma oncogene homolog K (avian) (MAFK), mRNA.	D07	1.20539	0.162543	0.025971	RBPSUH RBPSUH CBF1 IGKJRB IGKJRB1 KBF2 MGC61669 RBP-J RBPJK csl	Homo sapiens recombining binding protein suppressor of hairless (Drosophila) (RBPSUH), transcript variant 1, mRNA.	D07	1.35152	0.0607234	0.000156419	DMRT1 DMRT1 DMT1	Homo sapiens doublesex and mab-3 related transcription factor 1 (DMRT1), mRNA.	D07	0.627711	0.125791	4.48735e-05	HDAC1 HDAC1 DKFZp686H12203 GON-10 HD1 RPD3 RPD3L1	Homo sapiens histone deacetylase 1 (HDAC1), mRNA.	D07	1.33667	0.246417	0.0417769	MNT MNT MAD6 MXD6 ROX	Homo sapiens MAX binding protein (MNT), mRNA.
TP53 TP53 LFS1 TRP53 p53	Homo sapiens tumor protein p53 (Li-Fraumeni syndrome) (TP53), mRNA.	E07	1.14949	0.170635	0.131617	HOXA3 HOXA3 HOX1 HOX1E MGC10155	Homo sapiens homeo box A3 (HOXA3), transcript variant 1, mRNA.	E07	0.99575	0.0344948	0.935719	RORB RORB NR1F2 ROR-BETA RZRB bA133M9.1	Homo sapiens RAR-related orphan receptor B (RORB), mRNA.	E07	0.905376	0.0659661	0.0554188	PHF5A PHF5A INI MGC1346 SF3b14b bK223H9.2	Homo sapiens PHD finger protein 5A (PHF5A), mRNA.	E07	0.688074	0.0180892	0.00536198	MBD2 MBD2 DKFZp586O0821 DMTase NY-CO-41	Homo sapiens methyl-CpG binding domain protein 2 (MBD2), transcript variant 1, mRNA.	E07	1.02181	0.070849	0.673948	TAF15 TAF15 Npl3 RBP56 TAF2N TAFII68 hTAFII68	Homo sapiens TAF15 RNA polymerase II, TATA box binding protein (TBP)-associated factor, 68kDa (TAF15), transcript variant 2, mRNA.	E07	1.41973	0.118563	0.000166286	DMRT2 DMRT2 -	Homo sapiens doublesex and mab-3 related transcription factor 2 (DMRT2), transcript variant 1, mRNA.	E07	0.627362	0.0191366	1.24506e-08	HDAC4 HDAC4 HA6116 HD4 HDAC-A HDACA KIAA0288	Homo sapiens histone deacetylase 4 (HDAC4), mRNA.	E07	1.26968	0.165647	0.0515624	MORF4 MORF4 CSR CSRB SEN SEN1	Homo sapiens mortality factor 4 (MORF4), mRNA.
TP73L TP73L B(p51A) B(p51B) EEC3 KET LMS OFC8 RHS SHFM4 TP63 p51 p63 p73H p73L	Homo sapiens tumor protein p73-like (TP73L), mRNA.	F07	1.09491	0.0999995	0.200617	HOXA6 HOXA6 HOX1 HOX1.2 HOX1B	Homo sapiens homeo box A6 (HOXA6), mRNA.	F07	0.967668	0.122413	0.665001	RORC RORC MGC129539 NR1F3 RORG RZRG TOR	Homo sapiens RAR-related orphan receptor C (RORC), transcript variant 2, mRNA.	F07	0.84558	0.0930931	0.012618	PPARD PPARD FAAR MGC3931 NR1C2 NUC1 NUCI NUCII PPAR-beta PPARB	Homo sapiens peroxisome proliferative activated receptor, delta (PPARD), transcript variant 1, mRNA.	F07	0.590734	0.0492396	0.000896597	MEF2A MEF2A ADCAD1 RSRFC4 RSRFC9	Homo sapiens MADS box transcription enhancer factor 2, polypeptide A (myocyte enhancer factor 2A) (MEF2A), mRNA.	F07	0.817754	0.116795	0.0149264	TCF21 TCF21 POD1	Homo sapiens transcription factor 21 (TCF21), transcript variant 2, mRNA.	F07	1.11198	0.0893556	0.148225	DR1 DR1 NC2 NC2-BETA	Homo sapiens down-regulator of transcription 1, TBP-binding (negative cofactor 2) (DR1), mRNA.	F07	0.587258	0.0943455	1.67721e-06	HDAC5 HDAC5 HD5 NY-CO-9	Homo sapiens histone deacetylase 5 (HDAC5), transcript variant 3, mRNA.	F07	1.1541	0.170233	0.246514	MSC MSC ABF-1 ABF1 MYOR	Homo sapiens musculin (activated B-cell factor-1) (MSC), mRNA.
TRERF1 TRERF1 HSA277276 RAPA RP1-139D8.5 TReP-132 dJ139D8.5	Homo sapiens transcriptional regulating factor 1 (TRERF1), transcript variant 3, mRNA.	G07	1.0243	0.148244	0.779932	HOXA9 HOXA9 ABD-B HOX1 HOX1.7 HOX1G MGC1934	Homo sapiens homeo box A9 (HOXA9), transcript variant 2, mRNA.	G07	0.899471	0.0478991	0.0839023	RXRA RXRA MGC102720 NR2B1	Homo sapiens retinoid X receptor, alpha (RXRA), mRNA.	G07	0.80896	0.106118	0.00574873	SCAND1 SCAND1 RAZ1 SDP1	Homo sapiens SCAN domain containing 1 (SCAND1), transcript variant 1, mRNA.	G07	0.737833	0.0833497	0.0211996	MEF2B MEF2B FLJ32599 FLJ46391 RSRFR2	Homo sapiens MADS box transcription enhancer factor 2, polypeptide B (myocyte enhancer factor 2B) (MEF2B), mRNA.	G07	0.821991	0.0303941	0.0010028	TRIM24 TRIM24 PTC6 RNF82 TF1A TIF1 TIF1A TIF1ALPHA hTIF1	Homo sapiens tripartite motif-containing 24 (TRIM24), transcript variant 2, mRNA.	G07	1.00805	0.125957	0.923877	DRAP1 DRAP1 NC2-alpha	Homo sapiens DR1-associated protein 1 (negative cofactor 2 alpha) (DRAP1), mRNA.	G07	0.597035	0.0787281	6.04853e-07	HDAC7A HDAC7A DKFZP586J0917 HDAC7	Homo sapiens histone deacetylase 7A (HDAC7A), transcript variant 1, mRNA.	G07	1.05282	0.2112	0.708727	MSL3L1 MSL3L1 DKFZP586J1822	Homo sapiens male-specific lethal 3-like 1 (Drosophila) (MSL3L1), transcript variant 3, mRNA.
TRRAP TRRAP FLJ10671 PAF350/400 PAF400 STAF40 TR-AP Tra1	Homo sapiens transformation/transcription domain-associated protein (TRRAP), mRNA.	H07	1.05739	0.194173	0.581069	HOXB13 HOXB13 PSGD	Homo sapiens homeo box B13 (HOXB13), mRNA.	H07	0.890734	0.0865684	0.103107	RXRG RXRG NR2B3 RXRC	Homo sapiens retinoid X receptor, gamma (RXRG), transcript variant 2, mRNA.	H07	0.76603	0.0489772	6.54723e-05	SMAD1 SMAD1 BSP1 JV4-1 JV41 MADH1 MADR1	Homo sapiens SMAD, mothers against DPP homolog 1 (Drosophila) (SMAD1), transcript variant 2, mRNA.	H07	0.663134	0.0762604	0.00471266	MEF2D MEF2D DKFZp686I1536	Homo sapiens MADS box transcription enhancer factor 2, polypeptide D (myocyte enhancer factor 2D) (MEF2D), mRNA.	H07	0.779098	0.128199	0.00695599	TWIST1 TWIST1 ACS3 BPES2 BPES3 SCS TWIST	Homo sapiens twist homolog 1 (acrocephalosyndactyly 3; Saethre-Chotzen syndrome) (Drosophila) (TWIST1), mRNA.	H07	0.945259	0.220712	0.640892	DSCR1 DSCR1 ADAPT78 CSP1 DSC1 MCIP1 RCN1	Homo sapiens Down syndrome critical region gene 1 (DSCR1), transcript variant 1, mRNA.	H07	0.532417	0.0549825	1.25933e-08	HDAC9 HDAC9 DKFZp779K1053 HD7 HDAC HDAC7 HDAC7B HDAC9B HDAC9FL HDRP KIAA0744 MITR	Homo sapiens histone deacetylase 9 (HDAC9), transcript variant 3, mRNA.	H07	0.987828	0.187554	0.927711	MSRB2 MSRB2 CBS-1 CBS1 CGI-131 MGC26104 MSRB PILB	Homo sapiens methionine sulfoxide reductase B2 (MSRB2), mRNA.
UBA52 UBA52 CEP52 HUBCEP52 MGC126879 MGC126881 MGC57125 RPL40	Homo sapiens ubiquitin A-52 residue ribosomal protein fusion product 1 (UBA52), transcript variant 1, mRNA.	A08	1.1346	0.28462	0.341841	HOXC12 HOXC12 HOC3F HOX3 HOX3F	Homo sapiens homeo box C12 (HOXC12), mRNA.	A08	0.986472	0.0595621	0.81257	SALF SALF MGC126821 MGC126823	Homo sapiens stoned B/TFIIA-alpha/beta-like factor (SALF), mRNA.	A08	0.934315	0.0670092	0.170497	SMAD5 SMAD5 DKFZp781C1895 DKFZp781O1323 Dwfc JV5-1 MADH5	Homo sapiens SMAD, mothers against DPP homolog 5 (Drosophila) (SMAD5), transcript variant 2, mRNA.	A08	0.904133	0.0315504	0.327311	MLLT10 MLLT10 AF10 DKFZp686E10210 MGC75086	Homo sapiens myeloid/lymphoid or mixed-lineage leukemia (trithorax homolog, Drosophila); translocated to, 10 (MLLT10), transcript variant 2, mRNA.	A08	1.28569	0.0173903	9.18626e-06	HMGA1 HMGA1 HMG-R HMGIY MGC12816 MGC4242 MGC4854	Homo sapiens high mobility group AT-hook 1 (HMGA1), transcript variant 2, mRNA.	A08	1.1871	0.0149864	0.00967361	DTX1 DTX1 hDx-1	Homo sapiens deltex homolog 1 (Drosophila) (DTX1), mRNA.	A08	0.599223	0.0701032	3.04433e-07	HES6 HES6 -	Homo sapiens hairy and enhancer of split 6 (Drosophila) (HES6), mRNA.	A08	1.49085	0.165258	0.00181094	MTERF MTERF MGC131634	Homo sapiens mitochondrial transcription termination factor (MTERF), nuclear gene encoding mitochondrial protein, mRNA.
YAF2 YAF2 MGC41856	Homo sapiens YY1 associated factor 2 (YAF2), transcript variant 2, mRNA.	B08	1.15588	0.140116	0.0813819	HOXC6 HOXC6 CP25 HHO.C8 HOX3 HOX3C	Homo sapiens homeo box C6 (HOXC6), transcript variant 1, mRNA.	B08	0.894571	0.113191	0.15622	SATB1 SATB1 -	Homo sapiens special AT-rich sequence binding protein 1 (binds to nuclear matrix/scaffold-associating DNA's) (SATB1), mRNA.	B08	0.97876	0.0691029	0.651005	TWIST2 TWIST2 DERMO1 MGC117334	Homo sapiens arginine-fifty homeobox pseudogene 2 (ARGFXP2) on chromosome 17.	B08	0.764401	0.0271241	0.0261642	MLX MLX MAD7 MXD7 TCFL4	Homo sapiens MAX-like protein X (MLX), transcript variant 3, mRNA.	B08	1.06464	0.180604	0.479287	MMS19L MMS19L MET18 MGC99604 MMS19 hMMS19	Homo sapiens MMS19-like (MET18 homolog, S. cerevisiae) (MMS19L), mRNA.	B08	1.10397	0.110463	0.206615	E2F1 E2F1 E2F-1 RBBP3 RBP3	Homo sapiens E2F transcription factor 1 (E2F1), mRNA.	B08	0.689104	0.118277	0.000156418	HEY1 HEY1 CHF2 HERP2 HESR1 HRT-1 MGC1274 OAF1	Homo sapiens hairy/enhancer-of-split related with YRPW motif 1 (HEY1), mRNA.	B08	1.28884	0.145055	0.0326557	MTF1 MTF1 MGC23036 MTF-1 ZRF	Homo sapiens metal-regulatory transcription factor 1 (MTF1), mRNA.
ZBTB17 ZBTB17 MIZ-1 ZNF151 pHZ-67	Homo sapiens zinc finger and BTB domain containing 17 (ZBTB17), mRNA.	C08	1.28894	0.234658	0.0278392	HOXC9 HOXC9 HOX3 HOX3B	Homo sapiens homeo box C9 (HOXC9), mRNA.	C08	1.10404	0.0893091	0.122949	SIX1 SIX1 BOS3 DFNA23 TIP39	Homo sapiens sine oculis homeobox homolog 1 (Drosophila) (SIX1), mRNA.	C08	1.07932	0.0723538	0.114078	ZBTB7A ZBTB7A FBI-1 FBI1 LRF MGC99631 ZBTB7	Homo sapiens zinc finger and BTB domain containing 7A (ZBTB7A), mRNA.	C08	0.821702	0.047017	0.0843723	MYB MYB c-myb c-myb_CDS efg	Homo sapiens v-myb myeloblastosis viral oncogene homolog (avian) (MYB), mRNA.	C08	1.24461	0.0316841	6.4562e-05	MYCBP MYCBP AMY-1	Homo sapiens c-myc binding protein (MYCBP), mRNA.	C08	1.25131	0.0960375	0.00497628	E2F2 E2F2 E2F-2	Homo sapiens E2F transcription factor 2 (E2F2), mRNA.	C08	0.689416	0.0584503	1.95945e-06	HEY2 HEY2 CHF1 GRL HERP1 HESR2 HRT2 MGC10720	Homo sapiens hairy/enhancer-of-split related with YRPW motif 2 (HEY2), mRNA.	C08	1.57374	0.202286	0.000988218	MXD1 MXD1 MAD MAD1 MGC104659	Homo sapiens MAX dimerization protein 1 (MXD1), mRNA.
ZHX1 ZHX1 -	Homo sapiens zinc fingers and homeoboxes 1 (ZHX1), transcript variant 1, mRNA.	D08	1.15801	0.205825	0.158936	HOXD1 HOXD1 HOX4 HOX4G Hox-4.7	Homo sapiens homeo box D1 (HOXD1), mRNA.	D08	0.872838	0.00393275	0.0232481	SIX3 SIX3 HPE2	Homo sapiens sine oculis homeobox homolog 3 (Drosophila) (SIX3), mRNA.	D08	1.02521	0.0580865	0.566205	AHR AHR -	Homo sapiens aryl hydrocarbon receptor (AHR), mRNA.	D08	0.740872	0.0770154	0.021391	MYT1 MYT1 C20orf36 MTF1 MYTI PLPB1	Homo sapiens myelin transcription factor 1 (MYT1), mRNA.	D08	1.11586	0.13562	0.130067	PCAF PCAF CAF GCN5 GCN5L GCN5L1 P/CAF	Homo sapiens p300/CBP-associated factor (PCAF), mRNA.	D08	1.03647	0.0333364	0.573313	E2F3 E2F3 DKFZp686C18211 E2F-3 KIAA0075 MGC104598	Homo sapiens E2F transcription factor 3 (E2F3), mRNA.	D08	0.609925	0.0787952	8.7752e-07	HHEX HHEX HEX HMPH HOX11L-PEN PRH PRHX	Homo sapiens hematopoietically expressed homeobox (HHEX), mRNA.	D08	1.51129	0.218003	0.00297362	MXD4 MXD4 MAD4 MST149 MSTP149	Homo sapiens MAX dimerization protein 4 (MXD4), mRNA.
ZHX2 ZHX2 KIAA0854	Homo sapiens zinc fingers and homeoboxes 2 (ZHX2), mRNA.	E08	1.15899	0.239247	0.202647	HOXD13 HOXD13 BDE HOX4I SPD	Homo sapiens homeo box D13 (HOXD13), mRNA.	E08	0.895285	0.135984	0.199449	SIX4 SIX4 AREC3 MGC119450 MGC119452 MGC119453	Homo sapiens sine oculis homeobox homolog 4 (Drosophila) (SIX4), mRNA.	E08	1.13101	0.121696	0.0597167	ANKRD30A ANKRD30A NY-BR-1 RP11-20F24.1	Homo sapiens ankyrin repeat domain 30A (ANKRD30A), mRNA.	E08	0.891602	0.0298588	0.269985	NAB1 NAB1 -	Homo sapiens NGFI-A binding protein 1 (EGR1 binding protein 1) (NAB1), mRNA.	E08	1.21233	0.104741	0.00402856	PIAS3 PIAS3 FLJ14651	Homo sapiens protein inhibitor of activated STAT, 3 (PIAS3), mRNA.	E08	0.949977	0.0294855	0.439711	E4F1 E4F1 E4F MGC99614	Homo sapiens E4F transcription factor 1 (E4F1), mRNA.	E08	0.688754	0.0824511	1.34761e-05	HIC1 HIC1 ZBTB29 hic-1	Homo sapiens hypermethylated in cancer 1 (HIC1), mRNA.	E08	1.47416	0.219992	0.00507585	MXI1 MXI1 MAD2 MGC43220 MXD2 MXI	Homo sapiens MAX interactor 1 (MXI1), transcript variant 3, mRNA.
ZHX3 ZHX3 KIAA0395 TIX1	Homo sapiens zinc fingers and homeoboxes 3 (ZHX3), mRNA.	F08	1.16137	0.120353	0.0542627	ID1 ID1 ID	Homo sapiens inhibitor of DNA binding 1, dominant negative helix-loop-helix protein (ID1), transcript variant 1, mRNA.	F08	0.840325	0.134005	0.0579372	SIX5 SIX5 DMAHP	Homo sapiens sine oculis homeobox homolog 5 (Drosophila) (SIX5), mRNA.	F08	0.896266	0.0265113	0.0135531	ARID3A ARID3A BRIGHT DRIL1 DRIL3 E2FBP1	Homo sapiens AT rich interactive domain 3A (BRIGHT- like) (ARID3A), mRNA.	F08	0.750298	0.0573916	0.0225329	NCOA1 NCOA1 F-SRC-1 MGC129719 MGC129720 NCoA-1 RIP160 SRC1	Homo sapiens nuclear receptor coactivator 1 (NCOA1), transcript variant 1, mRNA.	F08	1.13097	0.0126136	0.00643594	TCEB1 TCEB1 SIII	Homo sapiens transcription elongation factor B (SIII), polypeptide 1 (15kDa, elongin C) (TCEB1), mRNA.	F08	1.07125	0.11419	0.384908	EDF1 EDF1 EDF-1 MBF1 MGC9058	Homo sapiens endothelial differentiation-related factor 1 (EDF1), transcript variant alpha, mRNA.	F08	0.610145	0.0811772	1.0792e-06	HIF1A HIF1A HIF-1alpha HIF1-ALPHA MOP1 PASD8	Homo sapiens hypoxia-inducible factor 1, alpha subunit (basic helix-loop-helix transcription factor) (HIF1A), transcript variant 1, mRNA.	F08	1.43955	0.222583	0.00841647	MYBL2 MYBL2 BMYB MGC15600	Homo sapiens v-myb myeloblastosis viral oncogene homolog (avian)-like 2 (MYBL2), mRNA.
ZNF24 ZNF24 KOX17 RSG-A ZNF191 ZSCAN3 Zfp191	Homo sapiens zinc finger protein 24 (KOX 17) (ZNF24), mRNA.	G08	1.12969	0.209951	0.248232	ID2 ID2 GIG8 ID2A ID2H MGC26389	Homo sapiens inhibitor of DNA binding 2, dominant negative helix-loop-helix protein (ID2), mRNA.	G08	0.941228	0.0875454	0.364831	SIX6 SIX6 MCOPCT2 OPTX2 Six9	Homo sapiens sine oculis homeobox homolog 6 (Drosophila) (SIX6), mRNA.	G08	0.87319	0.0501542	0.00839206	ARNTL2 ARNTL2 BMAL2 CLIF MOP9 PASD9	Homo sapiens aryl hydrocarbon receptor nuclear translocator-like 2 (ARNTL2), mRNA.	G08	0.8083	0.0871984	0.0793396	NCOA2 NCOA2 GRIP1 MGC138808 NCoA-2 TIF2	Homo sapiens nuclear receptor coactivator 2 (NCOA2), mRNA.	G08	1.00559	0.0588563	0.908302	TCEB3 TCEB3 SIII TCEB3A	Homo sapiens transcription elongation factor B (SIII), polypeptide 3 (110kDa, elongin A) (TCEB3), mRNA.	G08	0.761437	0.0760288	0.00461595	EGR1 EGR1 AT225 G0S30 KROX-24 NGFI-A TIS8 ZIF-268 ZNF225	Homo sapiens early growth response 1 (EGR1), mRNA.	G08	0.429721	0.0389866	2.63097e-10	HIPK2 HIPK2 PRO0593	Homo sapiens homeodomain interacting protein kinase 2 (HIPK2), mRNA.	G08	1.299	0.189503	0.0414104	MYC MYC c-Myc	Homo sapiens v-myc myelocytomatosis viral oncogene homolog (avian) (MYC), mRNA.
ADNP ADNP KIAA0784	Homo sapiens activity-dependent neuroprotector (ADNP), transcript variant 1, mRNA.	H08	0.970642	0.183287	0.767942	IRF1 IRF1 IRF-1 MAR	Homo sapiens interferon regulatory factor 1 (IRF1), mRNA.	H08	0.847421	0.0893881	0.0309874	SP110 SP110 FLJ22835 IFI41 IFI75 VODI	Homo sapiens SP110 nuclear body protein (SP110), transcript variant a, mRNA.	H08	0.940257	0.143695	0.42046	ASCL1 ASCL1 ASH1 HASH1 MASH1	Homo sapiens achaete-scute complex-like 1 (Drosophila) (ASCL1), mRNA.	H08	0.914114	0.0494438	0.38557	NCOA3 NCOA3 ACTR AIB-1 AIB1 CAGH16 CTG26 RAC3 SRC-1 SRC3 TNRC14 TNRC16 TRAM-1 pCIP	Homo sapiens nuclear receptor coactivator 3 (NCOA3), transcript variant 2, mRNA.	H08	1.01837	0.0307075	0.670634	ABT1 ABT1 hABT1	Homo sapiens activator of basal transcription 1 (ABT1), mRNA.	H08	0.880871	0.0328039	0.0814363	EGR3 EGR3 MGC138484 PILOT	Homo sapiens early growth response 3 (EGR3), mRNA.	H08	0.648088	0.0229363	3.03794e-08	HIRA HIRA DGCR1 TUP1 TUPLE1	Homo sapiens HIR histone cell cycle regulation defective homolog A (S. cerevisiae) (HIRA), mRNA.	H08	1.60965	0.195633	0.000540057	MYCN MYCN MODED N-myc NMYC ODED	Homo sapiens v-myc myelocytomatosis viral related oncogene, neuroblastoma derived (avian) (MYCN), mRNA.
ALX3 ALX3 MGC138212 MGC141988	Homo sapiens aristaless-like homeobox 3 (ALX3), mRNA.	A09	1.02874	0.247681	0.817098	IRF5 IRF5 -	Homo sapiens interferon regulatory factor 5 (IRF5), transcript variant 1, mRNA.	A09	1.12331	0.0530365	0.0418379	SPDEF SPDEF PDEF RP11-375E1__A.3 bA375E1.3	Homo sapiens SAM pointed domain containing ets transcription factor (SPDEF), mRNA.	A09	1.04582	0.0806558	0.370207	ASCL2 ASCL2 ASH2 HASH2 MASH2	Homo sapiens achaete-scute complex-like 2 (Drosophila) (ASCL2), mRNA.	A09	0.943928	0.0939744	0.591363	NFIA NFIA DKFZp434L0422 KIAA1439 NFI-L	Homo sapiens nuclear factor I/A (NFIA), mRNA.	A09	1.09936	0.0852768	0.0928512	AEBP1 AEBP1 ACLP FLJ33612	Homo sapiens AE binding protein 1 (AEBP1), mRNA.	A09	1.11842	0.141862	0.198605	ELF3 ELF3 EPR-1 ERT ESE-1 ESX	Homo sapiens olfactory receptor, family 1, subfamily F, member 2 (OR1F2) on chromosome 16.	A09	0.632927	0.0471745	1.12097e-07	HKR3 HKR3 pp9964	Homo sapiens GLI-Kruppel family member HKR3 (HKR3), mRNA.	A09	1.40759	0.163631	0.00629491	MYEF2 MYEF2 FLJ11213 HsT18564 KIAA1341 MEF-2 MGC87325 MST156 MSTP156	Homo sapiens myelin expression factor 2 (MYEF2), mRNA.
ARNTL ARNTL BMAL1 BMAL1c JAP3 MGC47515 MOP3 PASD3 TIC	Homo sapiens aryl hydrocarbon receptor nuclear translocator-like (ARNTL), transcript variant 2, mRNA.	B09	1.12908	0.193759	0.224695	IRF6 IRF6 LPS OFC6 PIT PPS VWS	Homo sapiens interferon regulatory factor 6 (IRF6), mRNA.	B09	1.00046	0.0432451	0.993239	SPIC SPIC MGC40611 SPI-C	Homo sapiens Spi-C transcription factor (Spi-1/PU.1 related) (SPIC), mRNA.	B09	0.935971	0.151082	0.406702	ATF7 ATF7 ATFA MGC57182	Homo sapiens activating transcription factor 7 (ATF7), mRNA.	B09	0.743006	0.0792308	0.0226561	NKX3-1 NKX3-1 NKX3.1 NKX3A	Homo sapiens NK3 transcription factor related, locus 1 (Drosophila) (NKX3-1), mRNA.	B09	1.03563	0.0455637	0.440059	AFF1 AFF1 AF-4 AF4 AF4-MLL MGC134969 MLL/AF4 MLLT2 PBM1	Homo sapiens AF4/FMR2 family, member 1 (AFF1), mRNA.	B09	1.1555	0.0802521	0.0467516	ELL ELL C19orf17 DKFZp434I1916 ELL1 ELL_HUMAN Men	Homo sapiens elongation factor RNA polymerase II (ELL), mRNA.	B09	0.562466	0.0152691	1.46629e-09	HLXB9 HLXB9 HB9 HOXHB9 SCRA1	Homo sapiens homeo box HB9 (HLXB9), mRNA.	B09	1.4134	0.158787	0.00541306	MYF5 MYF5 -	Homo sapiens myogenic factor 5 (MYF5), mRNA.
ARX ARX ISSX MRX29 MRX32 MRX33 MRX36 MRX38 MRX43 MRX54 MRXS1 PRTS	Homo sapiens aristaless related homeobox (ARX), mRNA.	C09	1.27784	0.246328	0.0392777	IRX3 IRX3 IRX-1	Homo sapiens iroquois homeobox protein 3 (IRX3), mRNA.	C09	1.0445	0.0551657	0.433277	ST18 ST18 KIAA0535 ZNF387	Homo sapiens suppression of tumorigenicity 18 (breast carcinoma) (zinc finger protein) (ST18), mRNA.	C09	1.03289	0.111145	0.590939	BARX1 BARX1 -	Homo sapiens BarH-like homeobox 1 (BARX1), mRNA.	C09	0.765474	0.0624171	0.0311791	NKX6-2 NKX6-2 GTX MGC126684 NKX6.1 NKX6.2 NKX6B	Homo sapiens NK6 transcription factor related, locus 2 (Drosophila) (NKX6-2), mRNA.	C09	1.15708	0.0422972	0.00348482	AFF4 AFF4 AF5Q31 MCEF MGC75036	Homo sapiens AF4/FMR2 family, member 4 (AFF4), mRNA.	C09	1.2422	0.0175544	0.00178063	ELL2 ELL2 -	Homo sapiens elongation factor, RNA polymerase II, 2 (ELL2), mRNA.	C09	0.625563	0.101228	8.10734e-06	HMGB2 HMGB2 HMG2	Homo sapiens high-mobility group box 2 (HMGB2), mRNA.	C09	1.51544	0.21639	0.0027438	MYF6 MYF6 HERCULIN MRF4	Homo sapiens myogenic factor 6 (herculin) (MYF6), mRNA.
ATM ATM AT1 ATA ATC ATD ATDC ATE DKFZp781A0353 MGC74674 TEL1	Homo sapiens ataxia telangiectasia mutated (includes complementation groups A, C and D) (ATM), transcript variant 1, mRNA.	D09	1.17022	0.231572	0.164413	IRX4 IRX4 MGC131996	Homo sapiens iroquois homeobox protein 4 (IRX4), mRNA.	D09	1.00113	0.0511757	0.983675	STAT2 STAT2 ISGF-3 MGC59816 P113 STAT113	Homo sapiens signal transducer and activator of transcription 2, 113kDa (STAT2), mRNA.	D09	0.962791	0.109292	0.539311	BAZ1B BAZ1B WBSCR10 WBSCR9 WSTF	Homo sapiens bromodomain adjacent to zinc finger domain, 1B (BAZ1B), transcript variant 1, mRNA.	D09	0.622922	0.0434653	0.00161404	NR0B1 NR0B1 AHC AHCH AHX DAX-1 DAX1 DSS GTD HHG NROB1	Homo sapiens nuclear receptor subfamily 0, group B, member 1 (NR0B1), mRNA.	D09	1.0569	0.0552191	0.245478	AIP AIP ARA9 FKBP37 XAP2	Homo sapiens aryl hydrocarbon receptor interacting protein (AIP), mRNA.	D09	1.20071	0.0495084	0.00875449	EP300 EP300 p300	Homo sapiens E1A binding protein p300 (EP300), mRNA.	D09	0.542021	0.0732422	8.53463e-08	HMGN1 HMGN1 FLJ27265 FLJ31471 HMG14 MGC104230 MGC117425	Homo sapiens high-mobility group nucleosome binding domain 1 (HMGN1), mRNA.	D09	1.40259	0.224158	0.0141485	MYNN MYNN OSZF SBBIZ1 ZBTB31	Homo sapiens myoneurin (MYNN), mRNA.
BARHL1 BARHL1 -	Homo sapiens BarH-like 1 (Drosophila) (BARHL1), mRNA.	E09	1.1131	0.157212	0.222298	IRX5 IRX5 IRX-2a	Homo sapiens iroquois homeobox protein 5 (IRX5), mRNA.	E09	1.01938	0.0489474	0.724926	SUPT4H1 SUPT4H1 SPT4H SUPT4H	Homo sapiens suppressor of Ty 4 homolog 1 (S. cerevisiae) (SUPT4H1), mRNA.	E09	0.980173	0.136373	0.778403	BAZ2A BAZ2A DKFZp781B109 FLJ13768 FLJ13780 FLJ45876 KIAA0314 TIP5 WALp3	Homo sapiens bromodomain adjacent to zinc finger domain, 2A (BAZ2A), mRNA.	E09	0.731744	0.0914067	0.0202034	NRIP1 NRIP1 RIP140	Homo sapiens nuclear receptor interacting protein 1 (NRIP1), mRNA.	E09	1.09994	0.0355893	0.0368285	AIRE AIRE AIRE1 APECED APS1 APSI PGA1	Homo sapiens autoimmune regulator (autoimmune polyendocrinopathy candidiasis ectodermal dystrophy) (AIRE), transcript variant AIRE-1, mRNA.	E09	1.14352	0.07272	0.0584941	EPAS1 EPAS1 HIF2A HLF MOP2 PASD2	Homo sapiens endothelial PAS domain protein 1 (EPAS1), mRNA.	E09	0.531608	0.0246814	1.04094e-09	HNF4A HNF4A FLJ39654 HNF4 HNF4a7 HNF4a8 HNF4a9 MODY MODY1 NR2A1 NR2A21 TCF TCF14	Homo sapiens hepatocyte nuclear factor 4, alpha (HNF4A), transcript variant 2, mRNA.	E09	1.36479	0.18543	0.0154863	MYOD1 MYOD1 MYF3 MYOD PUM	Homo sapiens myogenic differentiation 1 (MYOD1), mRNA.
BARHL2 BARHL2 -	Homo sapiens BarH-like 2 (Drosophila) (BARHL2), mRNA.	F09	1.06723	0.195836	0.52142	ISL1 ISL1 Isl-1	Homo sapiens ISL1 transcription factor, LIM/homeodomain, (islet-1) (ISL1), mRNA.	F09	0.922019	0.0237495	0.146638	TAF6L TAF6L FLJ11136 MGC4288 PAF65A	Homo sapiens TAF6-like RNA polymerase II, p300/CBP-associated factor (PCAF)­associated factor, 65kDa (TAF6L), mRNA.	F09	0.933723	0.190361	0.476017	BCL6 BCL6 BCL5 BCL6A LAZ3 ZBTB27 ZNF51	Homo sapiens B-cell CLL/lymphoma 6 (zinc finger protein 51) (BCL6), transcript variant 1, mRNA.	F09	0.772737	0.0901969	0.0427675	NSBP1 NSBP1 -	Homo sapiens nucleosomal binding protein 1 (NSBP1), mRNA.	F09	0.926984	0.0895433	0.215458	ALF ALF MGC26254	Homo sapiens TFIIA-alpha/beta-like factor (ALF), transcript variant 1, mRNA.	F09	1.12586	0.0836103	0.101956	EPC1 EPC1 DKFZp781P2312 Epl1	Homo sapiens enhancer of polycomb homolog 1 (Drosophila) (EPC1), mRNA.	F09	0.733523	0.0451746	3.53137e-06	HNF4G HNF4G NR2A2	Homo sapiens hepatocyte nuclear factor 4, gamma (HNF4G), mRNA.	F09	1.2516	0.162012	0.0651406	MYOG MYOG MYF4 MYOGENIN	Homo sapiens myogenin (myogenic factor 4) (MYOG), mRNA.
BARX2 BARX2 MGC133368 MGC133369	Homo sapiens BarH-like homeobox 2 (BARX2), mRNA.	G09	0.959497	0.158484	0.655378	ISL2 ISL2 FLJ10160	Homo sapiens ISL2 transcription factor, LIM/homeodomain, (islet-2) (ISL2), mRNA.	G09	0.968327	0.0503415	0.56852	TAF7L TAF7L FLJ23157 TAF2Q dJ738A13.1	Homo sapiens TAF7-like RNA polymerase II, TATA box binding protein (TBP)-associated factor, 50kDa (TAF7L), mRNA.	G09	0.924104	0.121928	0.254057	BHLHB2 BHLHB2 DEC1 SHARP-2 STRA13 Stra14	Homo sapiens basic helix-loop-helix domain containing, class B, 2 (BHLHB2), mRNA.	G09	0.87095	0.0453453	0.19859	OTEX OTEX MGC119030 MGC119033 PEPP1	Homo sapiens paired-like homeobox protein OTEX (OTEX), mRNA.	G09	0.797626	0.0416224	0.000497581	APEX1 APEX1 APE APE1 APEN APEX APX HAP1 REF-1 REF1	Homo sapiens APEX nuclease (multifunctional DNA repair enzyme) 1 (APEX1), transcript variant 1, mRNA.	G09	1.04089	0.0807286	0.573902	ERCC6 ERCC6 CKN2 COFS CSB RAD26	Homo sapiens excision repair cross-complementing rodent repair deficiency, complementation group 6 (ERCC6), mRNA.	G09	0.739015	0.0538248	8.70619e-06	HOXA1 HOXA1 BSAS HOX1 HOX1F MGC45232	Homo sapiens homeo box A1 (HOXA1), transcript variant 1, mRNA.	G09	1.22487	0.178522	0.105264	NAB2 NAB2 MADER MGC75085	Homo sapiens NGFI-A binding protein 2 (EGR1 binding protein 2) (NAB2), mRNA.
BHLHB8 BHLHB8 MIST1	Homo sapiens basic helix-loop-helix domain containing, class B, 8 (BHLHB8), mRNA.	H09	1.06518	0.224045	0.572683	L3MBTL L3MBTL DKFZp586P1522 H-L(3)MBT KIAA0681 L3MBTL1 dJ138B7.3	Homo sapiens l(3)mbt-like (Drosophila) (L3MBTL), transcript variant I, mRNA.	H09	1.06648	0.0555787	0.249233	TAL1 TAL1 SCL TCL5 tal-1	Homo sapiens T-cell acute lymphocytic leukemia 1 (TAL1), mRNA.	H09	1.00709	0.140087	0.921322	BHLHB3 BHLHB3 DEC2 SHARP-1 SHARP1	Homo sapiens basic helix-loop-helix domain containing, class B, 3 (BHLHB3), mRNA.	H09	0.925462	0.0656097	0.458246	OTX1 OTX1 FLJ38361 MGC15736	Homo sapiens orthodenticle homolog 1 (Drosophila) (OTX1), mRNA.	H09	0.903405	0.0580422	0.0626164	ARID4A ARID4A RBBP1 RBP-1 RBP1	Homo sapiens AT rich interactive domain 4A (RBP1-like) (ARID4A), transcript variant 1, mRNA.	H09	0.778353	0.0616858	0.00571401	ERCC8 ERCC8 CKN1 CSA	Homo sapiens excision repair cross-complementing rodent repair deficiency, complementation group 8 (ERCC8), transcript variant 1, mRNA.	H09	0.891679	0.0447371	0.00800415	HOXA7 HOXA7 ANTP HOX1 HOX1.1 HOX1A	Homo sapiens homeo box A7 (HOXA7), mRNA.	H09	1.16296	0.138907	0.195567	NCOA6 NCOA6 AIB3 ASC2 KIAA0181 NRC PRIP RAP250 TRBP	Homo sapiens nuclear receptor coactivator 6 (NCOA6), mRNA.
C2orf3 C2orf3 DNABF GCF TCF9	Homo sapiens chromosome 2 open reading frame 3 (C2orf3), mRNA.	A10	1.03374	0.185895	0.737085	LBX1 LBX1 HPX-6 LBX1H homeobox	Mus musculus ladybird homeobox homolog 1 (Drosophila) (Lbx1), mRNA.	A10	0.87882	0.0614207	0.0507042	TBPL1 TBPL1 MGC:8389 MGC:9620 STUD TLF TLP TRF2	Homo sapiens TBP-like 1 (TBPL1), mRNA.	A10	0.751767	0.0720847	0.000141353	BTAF1 BTAF1 KIAA0940 MGC138406 MOT1 TAF(II)170 TAF172 TAFII170	Homo sapiens BTAF1 RNA polymerase II, B­TFIID transcription factor-associated, 170kDa (Mot1 homolog, S. cerevisiae) (BTAF1), mRNA.	A10	0.922385	0.055463	0.434689	OTX2 OTX2 MCOPS5 MGC45000	Homo sapiens orthodenticle homolog 2 (Drosophila) (OTX2), transcript variant 1, mRNA.	A10	1.15301	0.058656	0.00675841	ARID5A ARID5A MRF-1 RP11-363D14	Homo sapiens AT rich interactive domain 5A (MRF1-like) (ARID5A), transcript variant 2, mRNA.	A10	0.881449	0.0453678	0.0892474	ERF ERF PE-2	Homo sapiens Ets2 repressor factor (ERF), mRNA.	A10	0.637482	0.0545156	2.44633e-07	HOXC10 HOXC10 HOX3I MGC5259	Homo sapiens testis-specific transcript, Y-linked 7 (TTTY7) on chromosome Y.	A10	1.42786	0.135787	0.00321054	NCOR1 NCOR1 KIAA1047 MGC104216 N-CoR TRAC1 hCIT529I10 hN-CoR	Homo sapiens nuclear receptor co-repressor 1 (NCOR1), mRNA.
CBFA2T3 CBFA2T3 ETO2 MTG16 MTGR2 ZMYND4	Homo sapiens core-binding factor, runt domain, alpha subunit 2; translocated to, 3 (CBFA2T3), transcript variant 1, mRNA.	B10	1.21139	0.2059	0.066999	LEF1 LEF1 DKFZp586H0919 TCF1ALPHA	Homo sapiens lymphoid enhancer-binding factor 1 (LEF1), mRNA.	B10	0.828289	0.0589242	0.00880233	TBX2 TBX2 FLJ10169	Homo sapiens T-box 2 (TBX2), mRNA.	B10	0.935835	0.153815	0.412194	CBX2 CBX2 CDCA6 M33 MGC10561	Homo sapiens chromobox homolog 2 (Pc class homolog, Drosophila) (CBX2), transcript variant 1, mRNA.	B10	0.778049	0.0824457	0.0447355	PBX1 PBX1 DKFZp686B09108 MGC126627	Homo sapiens pre-B-cell leukemia transcription factor 1 (PBX1), mRNA.	B10	1.15408	0.0746554	0.0106467	ARID5B ARID5B FLJ21150 MRF2	Homo sapiens AT rich interactive domain 5B (MRF1-like) (ARID5B), mRNA.	B10	1.13043	0.15196	0.173708	ESR2 ESR2 ER-BETA ESR-BETA ESRB ESTRB Erb NR3A2	Homo sapiens estrogen receptor 2 (ER beta) (ESR2), mRNA.	B10	0.629432	0.0927874	4.79108e-06	HOXC11 HOXC11 HOX3H MGC4906	Homo sapiens homeo box C11 (HOXC11), mRNA.	B10	1.54423	0.26924	0.00408706	NCOR2 NCOR2 CTG26 SMRT SMRTE SMRTE-tau TNRC14 TRAC-1 TRAC1	Homo sapiens nuclear receptor co-repressor 2 (NCOR2), mRNA.
CDX1 CDX1 MGC116915	Homo sapiens caudal type homeo box transcription factor 1 (CDX1), mRNA.	C10	1.21176	0.149975	0.0282075	LHX2 LHX2 LH2 MGC138390 hLhx2	Homo sapiens LIM homeobox 2 (LHX2), mRNA.	C10	0.952834	0.0397565	0.384552	TBX6 TBX6 -	Homo sapiens T-box 6 (TBX6), transcript variant 1, mRNA.	C10	0.954795	0.0947043	0.417238	CD80 CD80 CD28LG CD28LG1 LAB7	Homo sapiens CD80 antigen (CD28 antigen ligand 1, B7-1 antigen) (CD80), mRNA.	C10	0.872775	0.0874568	0.228843	PBXIP1 PBXIP1 HPIP	Homo sapiens pre-B-cell leukemia transcription factor interacting protein 1 (PBXIP1), mRNA.	C10	1.05218	0.062405	0.301473	ARNT ARNT HIF-1beta HIF1B HIF1BETA TANGO	Homo sapiens aryl hydrocarbon receptor nuclear translocator (ARNT), transcript variant 1, mRNA.	C10	1.29686	0.230026	0.0259095	ETS1 ETS1 ETS-1 EWSR2 FLJ10768	Homo sapiens v-ets erythroblastosis virus E26 oncogene homolog 1 (avian) (ETS1), mRNA.	C10	0.640799	0.037379	6.45747e-08	HOXC13 HOXC13 HOX3 HOX3G	Homo sapiens homeo box C13 (HOXC13), mRNA.	C10	1.79352	0.15374	2.13924e-05	NEUROD1 NEUROD1 BETA2 BHF-1 NEUROD	Homo sapiens neurogenic differentiation 1 (NEUROD1), mRNA.
CHURC1 CHURC1 C14orf52 FLJ33064 My015 chch	Homo sapiens churchill domain containing 1 (CHURC1), mRNA.	D10	1.19562	0.200505	0.0819112	LHX4 LHX4 Gsh-4	Homo sapiens LIM homeobox 4 (LHX4), mRNA.	D10	0.962426	0.134517	0.633524	TCF2 TCF2 FJHN HNF1B HNF1beta HNF2 LFB3 MODY5 VHNF1	Homo sapiens transcription factor 2, hepatic; LF-B3; variant hepatic nuclear factor (TCF2), transcript variant a, mRNA.	D10	0.85898	0.11061	0.0338991	CDK7 CDK7 CAK1 CDKN7 STK1 p39MO15	Homo sapiens keratin pseudogene (LOC339240) on chromosome 17.	D10	0.710306	0.0349247	0.0089772	PHOX2A PHOX2A ARIX CFEOM2 FEOM2 MGC52227 NCAM2 PMX2A	Homo sapiens paired-like (aristaless) homeobox 2a (PHOX2A), mRNA.	D10	0.901354	0.0449763	0.0455985	ASH1L ASH1L ASH1 ASH1L1 FLJ10504 KIAA1420	Homo sapiens ash1 (absent, small, or homeotic)-like (Drosophila) (ASH1L), mRNA.	D10	1.29203	0.0776767	0.00112309	ETV1 ETV1 DKFZp781L0674 ER81 MGC104699 MGC120533 MGC120534	Homo sapiens ets variant gene 1 (ETV1), mRNA.	D10	0.533	0.0379846	2.87041e-09	HOXC5 HOXC5 CP11 HOX3 HOX3D	Homo sapiens homeo box C5 (HOXC5), mRNA.	D10	1.81756	0.171608	2.27011e-05	NEUROD2 NEUROD2 MGC26304 NDRF	Homo sapiens neurogenic differentiation 2 (NEUROD2), mRNA.
CHX10 CHX10 HOX10 MCOP2 MCOPCB3 RET1	Homo sapiens ceh-10 homeo domain containing homolog (C. elegans) (CHX10), mRNA.	E10	1.2331	0.179753	0.0306657	LHX5 LHX5 MGC129689	Homo sapiens LIM homeobox 5 (LHX5), mRNA.	E10	1.01313	0.0920864	0.840262	TEAD1 TEAD1 TCF13 TEF-1	Homo sapiens TEA domain family member 1 (SV40 transcriptional enhancer factor) (TEAD1), mRNA.	E10	0.864632	0.0910708	0.0234279	CEBPA CEBPA C/EBP-alpha CEBP	Homo sapiens CCAAT/enhancer binding protein (C/EBP), alpha (CEBPA), mRNA.	E10	0.796004	0.0336724	0.0497894	PIAS2 PIAS2 MGC102682 MIZ1 PIASX-ALPHA PIASX-BETA SIZ2 miz	Homo sapiens protein inhibitor of activated STAT, 2 (PIAS2), transcript variant beta, mRNA.	E10	0.982739	0.0798129	0.750633	ASH2L ASH2L ASH2L1 ASH2L2	Homo sapiens ash2 (absent, small, or homeotic)-like (Drosophila) (ASH2L), mRNA.	E10	1.10727	0.0847793	0.158986	ETV5 ETV5 ERM	Homo sapiens ets variant gene 5 (ets-related molecule) (ETV5), mRNA.	E10	0.550225	0.00934178	8.49264e-10	HOXD10 HOXD10 HOX4 HOX4D HOX4E Hox-4.4	Homo sapiens homeo box D10 (HOXD10), mRNA.	E10	1.44711	0.256355	0.0115785	NEUROG1 NEUROG1 AKA Math4C NEUROD3 ngn1	Homo sapiens neurogenin 1 (NEUROG1), mRNA.
CITED4 CITED4 -	Homo sapiens Cbp/p300-interacting transactivator, with Glu/Asp-rich carboxy-terminal domain, 4 (CITED4), mRNA.	F10	1.07055	0.195961	0.501595	LHX8 LHX8 Lhx7	Homo sapiens LIM homeobox 8 (LHX8), mRNA.	F10	1.00347	0.140578	0.965639	TFAP2A TFAP2A AP-2 AP-2alpha AP2TF TFAP2	Homo sapiens transcription factor AP-2 alpha (activating enhancer binding protein 2 alpha) (TFAP2A), transcript variant 2, mRNA.	F10	0.773705	0.0450232	7.28453e-05	CEBPB CEBPB C/EBP-beta CRP2 IL6DBP LAP MGC32080 NF-IL6 TCF5	Homo sapiens CCAAT/enhancer binding protein (C/EBP), beta (CEBPB), mRNA.	F10	0.838202	0.0770056	0.126491	PRIC285 PRIC285 FLJ00244 KIAA1769 MGC132634 MGC138228 PDIP-1 PDIP1beta	Homo sapiens peroxisomal proliferator­activated receptor A interacting complex 285 (PRIC285), mRNA.	F10	0.909884	0.0866718	0.126529	ATBF1 ATBF1 ATBT ZFHX3	Homo sapiens AT-binding transcription factor 1 (ATBF1), mRNA.	F10	1.0119	0.115504	0.883418	ETV6 ETV6 TEL	Homo sapiens ets variant gene 6 (TEL oncogene) (ETV6), mRNA.	F10	0.640387	0.0424309	9.56993e-08	HOXD9 HOXD9 HOX4 HOX4C Hox-4.3 Hox-5.2	Homo sapiens homeo box D9 (HOXD9), mRNA.	F10	1.46018	0.354024	0.028029	NFAT5 NFAT5 KIAA0827 NF-AT5 NFATL1 NFATZ OREBP TONEBP	Homo sapiens nuclear factor of activated T-cells 5, tonicity-responsive (NFAT5), transcript variant 3, mRNA.
CREB3L1 CREB3L1 OASIS	Homo sapiens cAMP responsive element binding protein 3-like 1 (CREB3L1), mRNA.	G10	1.11333	0.20684	0.304934	LHX9 LHX9 -	Homo sapiens LIM homeobox 9 (LHX9), transcript variant 2, mRNA.	G10	0.837789	0.0769401	0.0178357	TFAP2D TFAP2D TFAP2BL1	Homo sapiens transcription factor AP-2 delta (activating enhancer binding protein 2 delta) (TFAP2D), mRNA.	G10	0.982594	0.0605288	0.695424	CNOT8 CNOT8 CAF1 CALIF POP2 hCAF1	Homo sapiens CCR4-NOT transcription complex, subunit 8 (CNOT8), mRNA.	G10	0.898862	0.0333624	0.303021	PRRX2 PRRX2 MGC19843 PMX2 PRX2	Homo sapiens paired related homeobox 2 (PRRX2), mRNA.	G10	0.803642	0.0573561	0.00113365	ATF1 ATF1 TREB36	Homo sapiens activating transcription factor 1 (ATF1), mRNA.	G10	1.00952	0.0835715	0.896135	ETV7 ETV7 TEL-2 TEL2 TELB	Homo sapiens testis-specific transcript, Y-linked 8 (TTTY8) on chromosome Y.	G10	0.7392	0.055058	9.66952e-06	HSBP1 HSBP1 DKFZp686D1664 DKFZp686O24200 NPC-A-13	Homo sapiens heat shock factor binding protein 1 (HSBP1), mRNA.	G10	1.43291	0.283873	0.0188198	NFATC1 NFATC1 MGC138448 NF-ATC NFAT2 NFATc	Homo sapiens nuclear factor of activated T-cells, cytoplasmic, calcineurin-dependent 1 (NFATC1), transcript variant 2, mRNA.
CREM CREM ICER MGC111110 MGC17881 MGC41893 hCREM-2	Homo sapiens cAMP responsive element modulator (CREM), transcript variant 2, mRNA.	H10	0.876924	0.219452	0.28711	LMX1A LMX1A LMX-1 LMX1 LMX1.1 MGC87616	Homo sapiens LIM homeobox transcription factor 1, alpha (LMX1A), transcript variant 3, mRNA.	H10	0.888973	0.0110627	0.0435625	TFAP2E TFAP2E AP2E MGC49007	Homo sapiens transcription factor AP-2 epsilon (activating enhancer binding protein 2 epsilon) (TFAP2E), mRNA.	H10	0.86568	0.0387474	0.00393065	CRX CRX CORD2 CRD	Homo sapiens cone-rod homeobox (CRX), mRNA.	H10	0.840652	0.0766252	0.131628	RARA RARA NR1B1 RAR	Homo sapiens retinoic acid receptor, alpha (RARA), transcript variant 1, mRNA.	H10	0.795056	0.0979061	0.003979	ATF2 ATF2 CRE-BP1 CREB2 HB16 MGC111558 TREB7	Homo sapiens activating transcription factor 2 (ATF2), mRNA.	H10	0.975711	0.0482996	0.714504	EVX1 EVX1 -	Homo sapiens eve, even-skipped homeo box homolog 1 (Drosophila) (EVX1), mRNA.	H10	0.782814	0.0585926	7.85181e-05	HSF1 HSF1 HSTF1	Homo sapiens heat shock transcription factor 1 (HSF1), mRNA.	H10	1.46098	0.153637	0.00241642	NFATC2 NFATC2 KIAA0611 NFAT1 NFATP	Homo sapiens nuclear factor of activated T-cells, cytoplasmic, calcineurin-dependent 2 (NFATC2), transcript variant 1, mRNA.
DEAF1 DEAF1 NUDR SPN ZMYND5	Homo sapiens deformed epidermal autoregulatory factor 1 (Drosophila) (DEAF1), mRNA.	A11	1.10114	0.0951711	0.167037	MAX MAX MGC10775 MGC11225 MGC18164 MGC34679 MGC36767 orf1	Homo sapiens MYC associated factor X (MAX), transcript variant 1, mRNA.	A11	1.24525	0.0244202	0.000317603	TGIF2LX TGIF2LX MGC34726 TGIFLX	Homo sapiens TGFB-induced factor 2-like, X-linked (TGIF2LX), mRNA.	A11	0.942359	0.116021	0.365243	CTNNB1 CTNNB1 CTNNB	Homo sapiens catenin (cadherin­associated protein), beta 1, 88kDa (CTNNB1), mRNA.	A11	1.17448	0.0704631	0.0988452	RBM14 RBM14 COAA DKFZp779J0927 SIP SYTIP1	Homo sapiens RNA binding motif protein 14 (RBM14), mRNA.	A11	1.11747	0.215743	0.273435	ATF3 ATF3 -	Homo sapiens activating transcription factor 3 (ATF3), transcript variant 3, mRNA.	A11	0.940331	0.0798974	0.41396	FEV FEV HSRNAFEV PET-1	Homo sapiens FEV (ETS oncogene family) (FEV), mRNA.	A11	0.676144	0.0544479	8.77946e-07	HSF2 HSF2 MGC117376 MGC75048	Homo sapiens heat shock transcription factor 2 (HSF2), mRNA.	A11	1.43967	0.0203975	0.000922921	NFE2 NFE2 NF-E2 p45	Homo sapiens nuclear factor (erythroid-derived 2), 45kDa (NFE2), mRNA.
DLX1 DLX1 -	Homo sapiens distal-less homeo box 1 (DLX1), mRNA.	B11	1.0696	0.140886	0.415598	MED31 MED31 3110004H13Rik CGI-125 FLJ27436 Soh1	Homo sapiens mediator of RNA polymerase II transcription, subunit 31 homolog (yeast) (MED31), mRNA.	B11	0.779183	0.0650968	0.00193826	TGIF2LY TGIF2LY TGIFLY	Homo sapiens TGFB-induced factor 2-like, Y-linked (TGIF2LY), mRNA.	B11	0.788271	0.0473327	0.000152662	DDIT3 DDIT3 CEBPZ CHOP CHOP10 GADD153 MGC4154	Homo sapiens DNA-damage-inducible transcript 3 (DDIT3), mRNA.	B11	1.03106	0.0375973	0.747902	REL REL C-Rel	Homo sapiens v-rel reticuloendotheliosis viral oncogene homolog (avian) (REL), mRNA.	B11	1.14759	0.157417	0.0872405	ATF4 ATF4 CREB-2 CREB2 TAXREB67 TXREB	Homo sapiens activating transcription factor 4 (tax-responsive enhancer element B67) (ATF4), transcript variant 1, mRNA.	B11	1.01101	0.079056	0.878306	FKHL18 FKHL18 FREAC10 MGC4544	Homo sapiens forkhead-like 18 (Drosophila) (FKHL18), mRNA.	B11	0.636109	0.0401321	6.90053e-08	HSF4 HSF4 CTM	Homo sapiens heat shock transcription factor 4 (HSF4), mRNA.	B11	1.52725	0.0375983	0.000215615	NFE2L1 NFE2L1 FLJ00380 LCR-F1 NRF1 TCF11	Homo sapiens nuclear factor (erythroid-derived 2)-like 1 (NFE2L1), mRNA.
DLX5 DLX5 -	Homo sapiens distal-less homeo box 5 (DLX5), mRNA.	C11	1.06432	0.18729	0.52671	MEOX1 MEOX1 MOX1	Homo sapiens mesenchyme homeo box 1 (MEOX1), transcript variant 1, mRNA.	C11	0.88301	0.100156	0.10029	TITF1 TITF1 BCH BHC NK-2 NKX2.1 NKX2A TEBP TTF-1 TTF1	Homo sapiens thyroid transcription factor 1 (TITF1), mRNA.	C11	0.949518	0.133668	0.470964	DMAP1 DMAP1 DKFZp686L09142 DNMAP1 DNMTAP1 EAF2 FLJ11543 KIAA1425 SWC4	Homo sapiens DNA methyltransferase 1 associated protein 1 (DMAP1), transcript variant 2, mRNA.	C11	1.05624	0.0463046	0.565402	RFX5 RFX5 -	Homo sapiens regulatory factor X, 5 (influences HLA class II expression) (RFX5), transcript variant 1, mRNA.	C11	1.20826	0.108475	0.00522281	ATF5 ATF5 ATFX FLJ34666 HMFN0395	Homo sapiens activating transcription factor 5 (ATF5), mRNA.	C11	0.890411	0.053177	0.119145	FLI1 FLI1 EWSR2 SIC-1	Homo sapiens Friend leukemia virus integration 1 (FLI1), mRNA.	C11	0.532742	0.0301233	1.55095e-09	HSGT1 ECD GCR2 HSGT1	Homo sapiens suppressor of S. cerevisiae gcr2 (HSGT1), mRNA.	C11	1.53115	0.0645044	0.000249457	NFE2L2 NFE2L2 NRF2	Homo sapiens nuclear factor (erythroid-derived 2)-like 2 (NFE2L2), mRNA.
DPRX DPRX -	Homo sapiens divergent-paired related homeobox (DPRX), mRNA.	D11	1.02653	0.122834	0.736076	MIXL1 MIXL1 MGC138179 MILD1 MIX MIXL	Homo sapiens Mix1 homeobox-like 1 (Xenopus laevis) (MIXL1), mRNA.	D11	0.737717	0.0538648	0.000354619	TLX1 TLX1 HOX11 TCL3	Homo sapiens T-cell leukemia, homeobox 1 (TLX1), mRNA.	D11	0.896155	0.182004	0.253571	DMTF1 DMTF1 DMP1 DMTF FLJ41265 hDMP1	Homo sapiens cyclin D binding myb-like transcription factor 1 (DMTF1), mRNA.	D11	0.931713	0.066044	0.496301	RFXANK RFXANK ANKRA1 BLS F14150_1 MGC138628 RFX-B	Homo sapiens regulatory factor X-associated ankyrin-containing protein (RFXANK), transcript variant 1, mRNA.	D11	1.1459	0.160239	0.0944244	ATF6 ATF6 -	Homo sapiens activating transcription factor 6 (ATF6), mRNA.	D11	0.928841	0.087767	0.344095	FOS FOS c-fos	Homo sapiens v-fos FBJ murine osteosarcoma viral oncogene homolog (FOS), mRNA.	D11	0.610547	0.0368621	2.37019e-08	HTATIP2 HTATIP2 CC3 TIP30	Homo sapiens HIV-1 Tat interactive protein 2, 30kDa (HTATIP2), mRNA.	D11	1.62237	0.0584449	5.42573e-05	NFE2L3 NFE2L3 NRF3	Homo sapiens nuclear factor (erythroid-derived 2)-like 3 (NFE2L3), mRNA.
E2F6 E2F6 E2F-6 MGC111545	Homo sapiens E2F transcription factor 6 (E2F6), transcript variant a, mRNA.	E11	1.2372	0.197124	0.03765	MIZF MIZF DKFZP434F162 HiNF-P ZNF743	Homo sapiens MBD2 (methyl-CpG-binding protein)-interacting zinc finger protein (MIZF), transcript variant 1, mRNA.	E11	1.34028	0.0792222	8.16931e-05	TLX3 TLX3 HOX11L2 MGC29804 RNX	Homo sapiens T-cell leukemia, homeobox 3 (TLX3), mRNA.	E11	0.944207	0.0605447	0.221877	DNM2 DNM2 CMTDI1 CMTDIB DYN2 DYNII	Homo sapiens dynamin 2 (DNM2), transcript variant 1, mRNA.	E11	1.05143	0.0795657	0.613879	RFXAP RFXAP -	Homo sapiens regulatory factor X-associated protein (RFXAP), mRNA.	E11	1.03906	0.0695	0.45137	ATOH1 ATOH1 ATH1 HATH1 MATH-1	Homo sapiens atonal homolog 1 (Drosophila) (ATOH1), mRNA.	E11	0.959441	0.0626137	0.556917	FOSL1 FOSL1 FRA1 fra-1	Homo sapiens FOS-like antigen 1 (FOSL1), mRNA.	E11	0.659496	0.0207702	3.99132e-08	HTATSF1 HTATSF1 TAT-SF1 dJ196E23.2	Homo sapiens HIV TAT specific factor 1 (HTATSF1), mRNA.	E11	1.36961	0.0936749	0.0053133	NFIB NFIB NFI-RED NFIB2 NFIB3	Homo sapiens nuclear factor I/B (NFIB), mRNA.
E2F7 E2F7 -	Homo sapiens E2F transcription factor 7 (E2F7), mRNA.	F11	1.1573	0.118844	0.11816	MLLT7 MLLT7 AFX AFX1 FOXO4 MGC120490	Homo sapiens myeloid/lymphoid or mixed-lineage leukemia (trithorax homolog, Drosophila); translocated to, 7 (MLLT7), mRNA.	F11	1.35679	0.0356209	1.11387e-05	TOE1 TOE1 FLJ13949	Homo sapiens target of EGR1, member 1 (nuclear) (TOE1), mRNA.	F11	0.933005	0.158445	0.403297	E2F5 E2F5 E2F-5	Homo sapiens E2F transcription factor 5, p130-binding (E2F5), mRNA.	F11	0.951182	0.0760857	0.630012	RNF12 RNF12 MGC15161 NY-REN-43 RLIM	Homo sapiens ring finger protein 12 (RNF12), transcript variant 1, mRNA.	F11	0.992864	0.17978	0.936906	BACH1 BACH1 -	Homo sapiens BTB and CNC homology 1, basic leucine zipper transcription factor 1 (BACH1), transcript variant 3, mRNA.	F11	1.0504	0.0888786	0.500524	FOSL2 FOSL2 FLJ23306 FRA2	Homo sapiens FOS-like antigen 2 (FOSL2), mRNA.	F11	0.620999	0.0645304	3.53722e-07	HTLF HTLF FOXN2	Homo sapiens human T-cell leukemia virus enhancer factor (HTLF), mRNA.	F11	1.57112	0.0368897	0.00010354	NFIC NFIC CTF CTF5 MGC20153 NF-I NFI	Homo sapiens nuclear factor I/C (CCAAT-binding transcription factor) (NFIC), transcript variant 1, mRNA.
E2F8 E2F8 FLJ23311	Homo sapiens E2F transcription factor 8 (E2F8), mRNA.	G11	1.07866	0.137721	0.539251	MSX2 MSX2 CRS2 FPP HOX8 MSH PFM PFM1	Homo sapiens msh homeo box homolog 2 (Drosophila) (MSX2), mRNA.	G11	1.30486	0.077016	0.000206463	TSC22D1 TSC22D1 DKFZp686O19206 MGC17597 RP11-269C23.2 TGFB1I4 TSC22	Homo sapiens TSC22 domain family, member 1 (TSC22D1), transcript variant 2, mRNA.	G11	0.923576	0.0579019	0.0974042	EED EED HEED WAIT1	Homo sapiens embryonic ectoderm development (EED), transcript variant 1, mRNA.	G11	1.09419	0.0582562	0.347358	RXRB RXRB DAUDI6 H-2RIIBP MGC1831 NR2B2 RCoR-1	Homo sapiens retinoid X receptor, beta (RXRB), mRNA.	G11	1.06263	0.0801042	0.260645	BAPX1 BAPX1 MGC138171 NKX3-2 NKX3.2 NKX3B	Homo sapiens HBII-436 C/D box snoRNA (HBII-436) on chromosome 15.	G11	1.02796	0.0669663	0.687914	FOXA1 FOXA1 HNF3A MGC33105 TCF3A	Homo sapiens forkhead box A1 (FOXA1), mRNA.	G11	0.734479	0.0209885	7.23129e-07	ID3 ID3 HEIR-1	Homo sapiens inhibitor of DNA binding 3, dominant negative helix-loop-helix protein (ID3), mRNA.	G11	1.43092	0.0424364	0.00118976	NFIL3 NFIL3 E4BP4 IL3BP1 NF-IL3A NFIL3A	Homo sapiens nuclear factor, interleukin 3 regulated (NFIL3), mRNA.
ELF1 ELF1 -	Homo sapiens E74-like factor 1 (ets domain transcription factor) (ELF1), mRNA.	H11	0.906746	0.0862941	0.223694	MTA1 MTA1 -	Homo sapiens metastasis associated 1 (MTA1), mRNA.	H11	1.32508	0.0601089	6.14309e-05	TSC22D2 TSC22D2 KIAA0669 TILZ4a TILZ4b TILZ4c	Homo sapiens TSC22 domain family, member 2 (TSC22D2), mRNA.	H11	0.920322	0.0295613	0.0495463	EGR4 EGR4 NGFI-C NGFIC PAT133	Homo sapiens early growth response 4 (EGR4), mRNA.	H11	1.24138	0.0999165	0.0355836	SCRT1 SCRT1 DKFZp547F072 SCRT	Homo sapiens scratch homolog 1, zinc finger protein (Drosophila) (SCRT1), mRNA.	H11	0.786335	0.12666	0.0255992	BATF BATF B-ATF BATF1 SFA-2	Homo sapiens basic leucine zipper transcription factor, ATF-like (BATF), mRNA.	H11	1.11447	0.023515	0.0889613	FOXA3 FOXA3 FKHH3 HNF3G MGC10179 TCF3G	Homo sapiens forkhead box A3 (FOXA3), mRNA.	H11	0.837782	0.095256	0.00688029	ID4 ID4 -	Homo sapiens inhibitor of DNA binding 4, dominant negative helix-loop-helix protein (ID4), mRNA.	H11	1.3341	0.0133559	0.00636395	NFIX NFIX NF1A	Homo sapiens nuclear factor I/X (CCAAT-binding transcription factor) (NFIX), mRNA.
[truncated: 28 more columns]
